# Supplementary material for: Recurrent loss of HMGCS2 shows that ketogenesis is not essential for the evolution of large mammalian brains
Source: eLife. 2018 Oct 16;7:e38906. doi: 10.7554/eLife.38906 (PMC6191284; doi:10.7554/eLife.38906)
Supplement: Figure 2—source data 1. — This file contains the HMGCS2 sequence alignment (fasta format) including the sequences of the African forest elephant, the Asian elephant and the American mastodon. This alignment was used to date the loss of HMGCS2. [file elife-38906-fig2-data1.txt]

>HLhipAmp1
ATGCAGCGGCTGTTGACTCCAGTGAGGCGGGTGTTGCAAGTGAAGAGAGTGATGCAGGAA
GGGTCCCTCCTGCCTGCTCGCCTTCTCCCAGCAGTCCACCCCAGGTTTTCTACATTCCCT
GCTGTCCCCTTGGCCAAAACAGATACTTGGCCAAAGGATGTGGGCATCCTTGCCCTGGAG
GTCTATTTCCCAGCCCAATATGTGGACCAAACAGACCTGGAGAAGTTTAACAATGTGGGG
GCAGGGAAGTACACGGTGGGTTTGGGCCAAAGCCAGATGGGCTTCTGCTCAGTCCAGGAG
GACATCAACTCCCTGTGCCTGACGGTGGTGCAGCGGCTGATGGAGCGCACACAGCTCCCG
TGGGACTCTGTGGGCCGGCTGGAAGTGGGCACTGAGACCATCATTGACAAGTCCAAGGCT
GTCAAAACAGTGCTCATGGAGCTCTTCCAGGATTCAGGCAACACTGACATTGAGGGCATA
GATACCACCAATGCCTGCTATGGTGGCACTGCCTCCCTCTTCAATGCTGCCAACTGGATG
GAGTCCAGCTCTTGGGACGGGCTTAGAGGAACCCACATGGAGAATGTATATGACTTCTAC
AAACCAAATGTGCCTTCAGAGTACCCGCTGCTGGATGGAAGTCTCTCCATCCAGTGCTAC
TTACGGGCCCTGGACCGATGCTACACATTATACCGTCAAAAGATCCAGAACAAGTGGAAG
CAAGCTGGCAATGATCAACCTTTCACTCTCGACGATTTACAGTTTATGATCTTTCATACA
CCCTTCTGCAAGTTGGTCCAGAAATCTGTGGCTCGCCTGATGTTCAATGACTTCCTGTTA
GCCAGCGGCGACACACAGACTGGCCTCTATAAGGGGCTGGAGGCCTTCAGGGGGCTAAAG
CTGGAAGACACCTACACCAATAAGGACGTAGACAAAGCACTTCAAAAGGCCACTCTGAAC
ACATTCAACAAGAAAACCAAGCCTTCCCTCTACCTCTCCATGTGCAATGGGAATATGTAC
ACGTCATCCCTGTATGGATGCCTGGCCTCACTTCTGTTCCATCACTCTGCCCAGGAGTTG
GCTGGCTCCAGGATTGGTGCCTTCTCCTATGGCTCTGGCTTGGCAGCAAGTTTCTTTTCA
TTTCTGGTGTCCCAGGATGCTTCTCCAGGCTCTCCCCTGGAGAAGCTGGTATCTAGTACA
TCAGATCTGCCAAAACGTCTCGCCTCCCGAAAGCGTGTGTCTCCTGAGGAGTTCACAGAA
ATAATGAACCAAAGAGAACAATTCTACCACAAGGTGAATTTCTCACCACCTGGTGACAAA
AACAGCCTTTTCCCAGGCACTTGGTACCTGGAGCGAGTGGATGAGCTATATCGCCGAAAG
TATGCCCGGCGTCCAGTC
>HLrhiSin1
ATGCAACGGCTATTAACTCCGGCAAAGCAGGTCTTACAAATGAAGAGACTGATGCAGGAA
GCGTCTCTCCTCCCTGGTCACCTTCTCTCAGCAGCCCACCAAAGGTTTTCTACAGTCCCT
GCTGTCCCCTTAGCCAAAACGGATACTTGGCCTAAAGATGTGGGCATCCTTGCCCTGGAG
CTCTACTTCCCAGCCCAATATGTTGACCAAACGGACCTGGAGAAGTTTAACAACGTGGAA
GCAGGGAAGTACACAGTGGGCTTGGGTCAAACCCATATGGGCTTCTGTTCAGTCCAAGAG
GATGTCAATTCTCTGTGTCTGACAGTGGTGCAGCGGCTGATGGAGCGCACGAAGCTCCCA
TGGGACTCTGTGGGCCGGCTAGAAGTGGGCACCGAGACCATCATCGACAAGTCCAAGGCT
ATCAAAACAGTGCTCATGGAGCTCTTCCAGGATTCAGGCAACACTGACATCGAGGGCATA
GATACCACCAATGCCTGCTACGGTGGCACTGCCTCCCTCTTCAATGCTGCCAACTGGCTG
GAGTCCAGCTCCTGGGATGGGCTCCGGGGGACCCACATGGAGAACGTATATGACTTCTAC
AAACCCGATGGGGCTTCAGAATACCCGCTGGTGGACGGGAAGCTCTCCATCCAGTGCTAC
TTACGGGCCTTGGACCGATGTTATACAGTATACCGTCAAAAAATCCAGAACCAGTGGAAG
AAAGCTGGCATCGATCGACCTTTCACTCTTGATGATTTACAGTTTATGATCTTCCACACA
CCCTTCTGCAAGTTGGTCCAGAAATCCCTGGCTCGTCTGATGTTCAATGACTTCCTGTCA
GCCAGCAGTGACACACAGACCAGCCTCTATAAGGGGCTGGAGGCCTTCAGGGGCCTGAAG
CTGGAAGACACCTACAACAACAGGGACGTGGAAAAGGCGTTTCAAAAGGCCTCTCTAGAC
ATGTTCAACAGGAAAACCAAGTCCTCCCTTTACTTCTCCACACACAACGGGAACTCGTAC
ACCTCATCCCTGTATGGCTGCCTGGCTTCTCTCCTGTCCCAGCACTCTGCCCAGGACTTG
GCTGGTTCCAGGATTGGTGCCTTCTCCTATGGCTCTGGATTGGCGGCAAGTTTTTTTTCA
TTTCGAGCCTCCCAGGATGCTTCGCCAGGCTCCCCCCTGGAAAAGCTGGTATCTAGTATC
TCAGACCTGCCAAAACGCCTGGCCTCCCGGAAGCGTATGTCTGCTGAGGAGTTCACAGAA
ATAATGAACCAAAGAGAACAATTCTACCGCAAGGTGAATTTCTCACCTCCTGGCGACCTA
AACAGCCTCTTCCCAGGCACCTGGTACCTGGAGCGAGTGGATGAGCTACATCGCAGAAAG
TATGCCCGGCGTCCAGTC
>hg38
ATGCAGCGTCTGTTGACTCCAGTGAAGCGCATTCTGCAACTGACAAGAGCGGTGCAGGAA
ACCTCCCTCACACCTGCTCGCCTGCTCCCAGTAGCCCACCAAAGGTTTTCTACAGCCTCT
GCTGTCCCCCTGGCCAAAACAGATACTTGGCCAAAGGACGTGGGCATCCTGGCCCTGGAG
GTCTACTTCCCAGCCCAATATGTGGACCAAACTGACCTGGAGAAGTATAACAATGTGGAA
GCAGGAAAGTATACAGTGGGCTTGGGCCAGACCCGTATGGGCTTCTGCTCAGTCCAAGAG
GACATCAACTCCCTGTGCCTGACGGTGGTGCAACGGCTGATGGAGCGCATACAGCTCCCA
TGGGACTCTGTGGGCAGGCTGGAAGTAGGCACTGAGACCATCATTGACAAGTCCAAAGCT
GTCAAAACAGTGCTCATGGAACTCTTCCAGGATTCAGGCAATACTGATATTGAGGGCATA
GATACCACCAATGCCTGCTACGGTGGTACTGCCTCCCTCTTCAATGCTGCCAACTGGATG
GAGTCCAGTTCCTGGGATGGGCTGAGGGGAACCCATATGGAGAATGTGTATGACTTCTAC
AAACCAAATTTGGCCTCGGAGTACCCAATAGTGGATGGGAAGCTTTCCATCCAGTGCTAC
TTGCGGGCCTTGGATCGATGTTACACATCATACCGTAAAAAAATCCAGAATCAGTGGAAG
CAAGCTGGCAGCGATCGACCCTTCACCCTTGACGATTTACAGTACATGATCTTTCATACA
CCCTTTTGCAAGATGGTCCAGAAGTCTCTGGCTCGCCTGATGTTCAATGACTTCCTGTCA
GCCAGCAGTGACACACAAACCAGCTTATATAAGGGGCTGGAGGCTTTCGGGGGGCTAAAG
CTGGAAGACACCTACACCAACAAGGACCTGGATAAAGCACTTCTAAAGGCCTCTCAGGAC
ATGTTCGACAAGAAAACCAAGGCTTCCCTTTACCTCTCCACTCACAATGGGAACATGTAC
ACCTCATCCCTGTACGGGTGCCTGGCCTCGCTTCTGTCCCACCACTCTGCCCAAGAACTG
GCTGGCTCCAGGATTGGTGCCTTCTCTTATGGCTCTGGTTTAGCAGCAAGTTTCTTTTCA
TTTCGAGTATCCCAGGATGCTGCTCCAGGCTCTCCCCTGGACAAGTTGGTGTCCAGCACA
TCAGACCTGCCAAAACGCCTAGCCTCCCGAAAGTGTGTGTCTCCTGAGGAGTTCACAGAA
ATAATGAACCAAAGAGAGCAATTCTACCATAAGGTGAATTTCTCCCCACCTGGTGACACA
AACAGCCTTTTCCCAGGTACTTGGTACCTGGAGCGAGTGGACGAGCAGCATCGCCGAAAG
TATGCCCGGCGTCCCGTC
>panTro4
ATGCAGCGTCTGTTGACTCCAGTGAAGCGCATTCTGCAACTGACAAGAGCGGTGCAGGAA
ACCTCCCTCACCCCTGCTCGCCTGCTCCCAGTAGCCCACCAAAGGTTTTCTACAGCCTCT
GCTGTCCCCCTGGCCAAAACAGATACTTGGCCAAAGGACGTGGGCATCCTGGCCCTGGAG
GTCTACTTCCCAGCCCAATATGTGGACCAAACTGACCTGGAGAAGTATAACAATGTGGAA
GCAGGAAAGTATACAGTGGGCTTGGGCCAGACCCATATGGGCTTCTGCTCAGTCCAAGAG
GACATCAACTCCCTGTGCCTGACGGTGGTGCAACGGCTGATGGAGCGCATACAGCTCCCA
TGGGACTCTGTGGGCAGGCTGGAAGTAGGCACTGAGACCATCATTGACAAGTCCAAAGCT
GTCAAAACAGTGCTCATGGAACTCTTCCAGGATTCAGGCAATACTGATATTGAGGGCATA
GATACCACCAATGCCTGCTACGGTGGTACTGCCTCCCTCTTCAATGCTGCCAACTGGATG
GAGTCCAGTTCCTGGGATGGGCTGAGGGGAACCCATATGGAGAATGCGTATGACTTCTAC
AAACCAAATTTGGCCTCGGAGTACCCAATAGTGGATGGGAAGCTTTCCATCCAGTGCTAC
TTGCGGGCCTTGGATCGATGTTACACATCATACCGTAAAAAAATCCAGAATCAGTGGAAG
CAAGCTGGCAGCGATCGACCCTTCACCCTTGACGATTTACAGTACATGATCTTTCATACA
CCCTTTTGCAAGATGGTCCAGAAGTCTCTGGCTCGCCTGATGTTCAATGACTTCCTGTCA
GCCAGCAGTGACACACAAACCAGCTTATATAAGGGGCTGGAGGCTTTCGGGGGGCTAAAG
CTGGAAGACACCTACACCAACAAGGACCTGGATAAAGCACTTCTAAAGGCCTCTCAGGAC
ATGTTCGACAAGAAAACCAAGGCTTCCCTTTACCTCTCCACGCACAATGGGAACATGTAC
ACCTCATCCCTGTACGGGTGCCTGGCCTCGCTTCTGTCCCACCACTCTGCCCAGGAACTG
GCTGGCTCCAGGATTGGTGCCTTCTCTTATGGCTCTGGTTTAGCAGCAAGTTTCTTTTCA
TTTCGAGTATCCCAGGATGCTGCTCCAGGCTCTCCCCTGGACAAGTTGGTGTCCAGTACA
TCAGACCTGCCAAAACGCCTAGCCTCCCGAAAGTGTGTGTCTCCTGAGGAGTTCACAGAA
ATAATGAACCAAAGAGAGCAATTCTACCATAAGGTGAATTTCTCCCCACCTGGTGACACA
AACAGCCTTTTCCCAGGTACTTGGTACCTGGAGCGAGTGGACGAGCAGCATCGCCGAAAG
TATGCCCGGCGTCCCGTC
>panPan1
ATGCAGCGTCTGTTGACTCCAGTGAAGCGCATTCTGCAACTGACAAGAGCGGTGCAGGAA
ACCTCCCTCACCCCTGCTCGCCTGCTCCCAGTAGCCCACCAAAGGTTTTCTACAGCCTCT
GCTGTCCCCCTGGCCAAAACAGATACTTGGCCAAAGGACGTGGGCATCCTGGCCCTGGAG
GTCTACTTCCCAGCCCAATATGTGGACCAAACTGACCTGGAGAAGTATAACAATGTGGAA
GCAGGAAAGTATACAGTGGGCTTGGGCCAGACCCATATGGGCTTCTGCTCAGTCCAAGAG
GACATCAACTCCCTGTGCCTGACGGTGGTGCAACGGCTGATGGAGCGCATACAGCTCCCA
TGGGACTCTGTGGGCAGGCTGGAAGTAGGCACTGAGACCATCATTGACAAGTCCAAAGCT
GTCAAAACAGTGCTCATGGAACTCTTCCAGGATTCAGGCAATACTGATATTGAGGGCATA
GATACCACCAATGCCTGCTACGGTGGTACTGCCTCCCTCTTCAATGCTGCCAACTGGATG
GAGTCCAGTTCCTGGGATGGGCTGAGGGGAACCCATATGGAGAATGCGTATGACTTCTAC
AAACCAAATTTGGCCTCGGAGTACCCAATAGTGGATGGGAAGCTTTCCATCCAGTGCTAC
TTGCGGGCCTTGGATCGATGTTACACATCATACCGTAAAAAAATCCAGAATCAGTGGAAG
CAAGCTGGCAGCGATCGACCCTTCACCCTTGACGATTTACAGTACATGATCTTTCATACA
CCCTTTTGCAAGATGGTCCAGAAGTCTCTGGCTCGCCTGATGTTCAATGACTTCCTGTCA
GCCAGCAGTGACACACAAACCAGCTTATATAAGGGGCTGGAGGCTTTCGGGGGGCTAAAG
CTGGAAGACACCTACACCAACAAGGACCTGGATAAAGCACTTCTAAAGGCCTCTCAGGAC
ATGTTCGACAAGAAAACCAAGGCTTCCCTTTACCTCTCCACGCACAATGGGAACATGTAC
ACCTCATCCCTGTACGGGTGCCTGGCCTCGCTTCTGTCCCACCACTCTGCCCAGGAACTG
GCTGGCTCCAGGATTGGTGCCTTCTCTTATGGCTCTGGTTTAGCAGCAAGTTTCTTTTCA
TTTCGAGTATCCCAGGATGCTGCTCCAGGCTCTCCCCTGGACAAGTTGGTGTCCAGTACA
TCAGACCTGCCAAAACGCCTAGCCTCCCGAAAGTGTGTGTCTCCTGAGGAGTTCACAGAA
ATAATGAACCAAAGAGAGCAATTCTACCATAAGGTGAATTTCTCCCCACCTGGTGACACA
AACAGCCTTTTCCCAGGTACTTGGTACCTGGAGCGAGTGGACGAGCAGCATCGCCGAAAG
TATGCCCGGCGTCCCGTC
>gorGor3
ATGCAGCGTCTGTTGACTCCAGTGAAGCGCATTCTGCAACTGACAAGAGGGATGCAGGAA
ACCTCCCTCACACCTGCTCGCCTGCTCCCAGTAGCCCACCAAAGGTTTTCTACAGCCTCT
GCTGTCCCCCTGGCCAAAACAGATACTTGGCCAAAGGACGTGGGCATCCTGGCCCTGGAG
GTCTACTTCCCAGCCCAATATGTGGACCAAACTGACCTGGAGAAGTATAACAATGTGGAA
GCAGGAAAGTATACAGTGGGCTTGGGCCAGACCCGTATGGGCTTCTGCTCAGTCCAAGAG
GACATCAACTCCCTGTGCCTGACGGTGGTGCAACGGCTGATGGAGCGCATACAGCTCCCA
TGGGACTCTGTGGGCAGGCTGGAAGTAGGCACTGAGACCATCATTGACAAGTCCAAAGCT
GTCAAAACAGTGCTCATGGAACTCTTCCAGGATTCAGGCAATACTGATATTGAGGGCATA
GATACCACCAATGCCTGCTACGGTGGTACTGCCTCCCTCTTCAATGCTGCCAACTGGATG
GAGTCCAGTTCCTGGGATGGGCTGAGGGGAACCCACATGGAGAATGCGTATGACTTCTAC
AAACCAAATTTGGCCTCGGAGTACCCAATAGTGGATGGGAAGCTTTCCATCCAGTGCTAC
TTGCGGGCCTTGGATCGATGTTACACATCATACCGTAAAAAAATCCAGAATCAGTGGAAG
CAAGCTGGCAGCGATCGACCCTTCACCCTTGACGATTTACAGTACATGATCTTTCATACA
CCCTTTTGCAAGATGGTCCAGAAGTCTCTGGCTCGCCTGATGTTCAATGACTTCCTGTCA
GCCAGCAGTGACACACAAACCAGCTTATATAAGGGGCTGGAGGCTTTCGGGGGGCTAAGG
CTGGAAGACACCTACACCAACAAGGACCTGGATAAAGCACTTCTAAAGGCCTCTCAGGAC
ATGTTCGACAAGAAAACCAAGGCTTCCCTTTACCTCTCCACGCACAATGGGAACATGTAC
ACCTCATCCCTGTACGGGTGCCTGGCCTCGCTTCTGTCCCACCACTCTGCCCAAGAACTG
GCTGGCTCCAGGATTGGTGCCTTCTCTTATGGCTCTGGTTTAGCAGCAAGTTTCTTTTCA
TTTCGAGTATCCCAGGATGCTTCTCCAGGCTCTCCCCTGGACAAGTTGGTGTCCAGTACA
TCAGACCTGCCAAAACGCCTAGACTCCCGAAAGTGTGTGTCTCCTGAGGAGTTCACAGAA
ATAATGAACCAAAGAGAGCAATTCTACCATAAGGTGAATTTCTCCCCACCTGGTGACACA
AACAGCCTTTTCCCAGGTACTTGGTACCTGGAGCGAGTGGACGAGCAGCATCGCCGAAAG
TATGCCCGGCGTCCCGTC
>ponAbe2
ATGCAGCGTCTGTTGACTCCAGTGAAGCGCATTCTGCAACTGACAAGAGTGATGCAGGAA
ACCTCCCTCACACCTGCTCGCCTGCTCCCAGTAGCCCACCAAAGGTTTTCTACAGCCTCT
GCTGTCCCCCTGGCCAAAACAGATACTTGGCCAAAGGACGTGGGCATCCTGGCCCTGGAG
GTCTACTTCCCAGCCCAATATGTGGACCAAACTGACCTGGAGAAGTATAACAATGTGGAA
GCAGGAAAGTATACAGTGGGCTTGGGCCAGACCCATATGGGCTTCTGCTCAGTCCAAGAG
GACATCAACTCCCTGTGCCTGACGGTGGTGCAACGGCTGATGGAGCGCATACAGCTCCCA
TGGGACTCTGTGGGCAGGCTGGAAGTAGGCACTGAGACCATCATTGACAAGTCCAAAGCT
GTCAAAACAGTGCTCATGGAACTCTTCCAGGATTCAGGCAATACTGATATTGAGGGCATA
GATACCACCAATGCCTGCTACGGTGGTACTGCCTCTCTCTTCAATGCTGCCAACTGGATG
GAGTCCAGTTCCTGGGATGGGCTGAGGGGAACCCATATGGAGAATGCGTATGACTTCTAC
AAACCAAATTTGGCCTCGGAGTACCCAATAGTGGATGGGAAGCTTTCCATCCAGTGCTAC
TTGCGGGCCTTGGATCGATGTTACACATCATACCGTAAAAAAATCCAGAATCAATGGAAG
CAAGCTGGCAGTGATCGACCCTTCACCCTTGACGATTTACAGTACATGATCTTTCATACA
CCCTTTTGCAAGATGGTCCAGAAGTCTCTGGCTCGCCTGATGTTCAATGACTTCGTGTCA
GCCAGCAGTGACACACAAACCAGCTTATATAAGGGGCTGGAGGCTTTCGGGGGGCTAAAG
CNNNNNNNNNNNTACACCAACAAGGACCTCGATAAAGNNNNNNNNNNNNNNNNTCAGGAC
ATGTTCGACAAGAAAACCAAGGCCTCCCTTTACCTCTCCACTCACAATGGGAACANNNNN
NNNNNNNNCCTGTACGGGTGCCTGGCCTCGCTTCTGTCCCACCACTCTGCCCAAGAACTG
GCTGGCTCCAGGATTGGTGCCTTCTCTTATGGCTCTGGTTTAGCAGCAAGTTTCTTTTCA
TTTCGAGTATCCCAGGATGCTTCTCCAGGCTCTCCCCTGGACAAGTTGGTGTCCAGTACA
TCAGACCTGCCAAAACGCCTAGCCTCCCGAAAGTGTGTGTCTCCTGAGGAGTTCACAGAA
ATAATGAACCAAAGAGAGCAATTCTACCATAAGGTGAATTTCTCCCCACCTGGTGACACA
AACAGCCTTTTCCCAGGTACTTGGTACCTGGAGCGAGTGGACGAGCAGCATCGCCGAAAG
TATGCCCGGCGTCCTGTC
>nomLeu3
ATGCAGCGTCTGTTGACTCCAGTGAAGCGCATTCTGCAACTGACAAGAGTGATGCAGGAA
ACCTCCCTCACACCTGCTCGCCTGCTCCCAGTAGCCCACCAAAGGTTTTCTACAGCCTCT
GCTATCCCCCTGGCCAAAACAGATACTTGGCCAAAGGACGTGGGCATCCTGGCCCTGGAG
GTCTACTTCCCAGCCCAATATGTGGACCAAACTGACCTGGAGAAGTATAACAATGTGGAA
GCAGGAAAGTATACAGTGGGCTTGGGCCAGACCCGTATGGGCTTCTGCTCAGTCCAAGAG
GACATCAACTCCCTGTGCCTGACAGTGGTGCAACGGCTGATGGAGCGCATACAGCTCCCA
TGGGACTCTGTGGGCAGGCTGGAAGTAGGCACTGAGACCATCATTGACAAGTCCAAAGCT
GTCAAAACAGTGCTCATGGAACTCTTCCAGGATTCAGGCAATACTGATATTGAGGGCATA
GATACCACCAATGCCTGCTACGGTGGTACTGCCTCCCTCTTCAATGCTGCCAACTGGATG
GAGTCCAGTTCCTGGGATGGGCTGAGGGGAACCCATATGGAGAATGCATATGACTTCTAC
AAACCAAATTTGGCCTCGGAGTACCCAATAGTGGATGGGAAGCTTTCCATCCAGTGCTAC
TTGCGGGCCTTGGATCGATGTTACACATCATACCGTAAAAAAATCCAGAATCAGTGGAAG
CAAGCTGGCAGCGATCGACCCTTCACCCTTGACGATTTACAGTACATGATCTTTCATACA
CCCTTTTGCAAGATGGTCCAGAAGTCTCTGGCTCGCCTGATGTTCAATGACTTCCTGTCA
GCCAGCAGTGACACACAAACCAGCTTATATAAGGGGCTGGAGGCTTTCGGGGGGCTAAAG
CTGGAAGACACCTACACCAACAAGGACCTGGATAAAGCACTTCTAAAGGCCTCTCAGGAC
ATGTTTGACAAGAAAACCAAGGCCTCCCTTTACCTCTCCACGCACAATGGGAACATGTAC
ACCTCATCCCTGTATGGGTGCCTGGCCTCGCTTCTGTCCCACCACTCTGCCCAAGAACTG
GCTGGCTCCAGAATTGGTGCCTTCTCTTATGGCTCTGGTTTAGCAGCAAGTTTCTTTTCA
TTTCGAGTATCCCGGGATGCTTCTCCAGGCTCTCCCCTGGACAAGTTGGTGTCCAGTACA
TCAGACCTGCCAAAACGCCTAGCCTCCCGAAAGTGTGTGTCTCCTGAGGAGTTCACAGAA
ATAATGAACCAAAGAGAGCAATTCTACCATAAGGTGAATTTCTCCCCACCTGGCGACACA
AACAGCCTTTTCCCAGGTACTTGGTACCTGGAGCGAGTGGACGAGCAGCATCGCCGAAAG
TATGCCCGGCGTCCCGTC
>rheMac3
ATGCAGCGTCTGTTGACTCCAGTGAAGCACATTCTGCAACTGACAAGAGTGATGCAGGAA
GCCTCCCTCACACCTGCTCGCCTGCTCCCAGCAGCCCACCAAACGTTTTCTACAGCCTCT
GCTGTCCCCCTGGCCAAAACAGATACTTGGCCAAAAGACGTGGGCATCCTGGCCCTGNNN
NNNNNNNNCCCAGCCCAATATGTGGACCAAACTGACTTGGAGAAATATAACAATGTGGAA
GCAGGAAAGTATACAGTGGGCTTGGGCCAGACTCGTATGGGCTTCTGCTCAGTCCAAGAG
GACATCAACTCCCTGTGCCTGACGGTGGTGCAACGGCTGATGGAGCGCATACAGCTCCCG
TGGGACTCAGTGGGCAGGCTGGAAGTAGGCACTGAGACCATCATTGACAAGTCCAAAGCT
GTCAAAACAGTGCTCATGGAACTCTTCCAGGATTCAGGCAATACTGATATTGAGGGCATA
GATACCACCAATGCCTGCTACGGTGGTACTGCCTCCCTCTTCAATGCTGCCAACTGGATG
GAGTCCAGTTCCTGGGATGGACTGAGGGGAACCCATATGGAGAATGTGTATGACTTCTAC
AAACCAAATTTGGCCTCGGAGTACCCAGTGGTGGATGGGAAGCTTTCCATCCAGTGCTAC
TTGCGGGCCTTGGATCGATGTTACACTTCATACCGTAAAAAGATCCAGAATCAGTGGAAG
CAAGCTGGCAGTGATCGACCCTTCACCCTTGACGATTTACAGTACATGATCTTTCACACA
CCCTTTTGCAAGATGGTCCAGAAGTCTCTGGCTCGCCTGATGTTCAATGACTTCCTGTCA
GCCAGCAGTGACACACAAACCAGCTTATACAAGGGGCTGGAGGCTTTCAGGGGGCTAAAG
CTGGAAGACACCTACACCAACAAGGACCTGGATAAAGCACTTCTAAAGGCCTCTCAGGAC
ATATTCGACAAGAAAACCAAGGCCTCCCTTTACCTCTCCACGCACAATGGGAACATGTAC
ACCTCATCCCTGTACGGGTGCCTGGCCTCACTTCTGTCCCACCACTCTGCCCAAGAACTG
GCTGGCTCCAGGATTGGTGCCTTCTCTTATGGCTCTGGTTTAGCAGCAAGTTTCTTTTCA
TTTCGAGTGTCCCAGGATGCTTCTCCAGGCTCTCCCCTGGACAAGTTGGTGTCCAGTACA
TCAGACCTGCCAAAGCGCCTAGCCTCCCGAAAGTGTATGTCTCCTGAGGAGTTCACAGAA
ATAATGAACCAAAGAGAGCAATTCTACCATAAGGCGAATTTCTCCCCACCTGGTGACACA
AACAGCCTTTTCCCAGGTACTTGGTACCTGGAGCGAGTGGACGAGCTGCATCGCAGAAAG
TATGCCCGGCGTCCCATC
>macFas5
ATGCAGCGTCTGTTGACTCCAGTGAAGCACATTCTGCAATTGACAAGAGTGATGCAGGAA
GCCTCCCTCACACCTGCTCGTCTGCTCCCAGCAACCCACCAAACGTTTTCTACAGCCTCT
GCTGTCCCCCTGGCCAAAACAGATACTTGGCCAAAAGACGTGGGCATCCTGGCCCTGGAG
GTCTACTTCCCAGCCCAATATGTGGACCAAACTGACCTGGAGAAATATAACAATGTGGAA
GCAGGAAAGTATACAGTGGGCTTGGGCCAGACTCGTATGGGCTTCTGCTCAGTCCAAGAG
GACATCAACTCCCTGTGCCTGACGGTGGTGCAACGGCTGATGGAGCGCATACAGCTCCCG
TGGGACTCAGTGGGCAGGCTGGAAGTAGGCACTGAGACCATCATTGACAAGTCCAAAGCT
GTCAAAACAGTGCTCATGGAACTCTTTCAGGATTCAGGCAATACTGATATTGAGGGCATA
GATACCACCAATGCCTGCTACGGTGGTACTGCCTCCCTCTTCAATGCTGCCAACTGGATG
GAGTCCAGTTCCTGGGATGGACTGAGGGGAACCCATATGGAGAATGTGTATGACTTCTAC
AAACCAAATTTGGCCTCGGAGTACCCAGTGGTGGATGGGAAGCTTTCCATCCAGTGCTAC
TTGCGGGCCTTGGATCGATGTTACACCTCATACCGTAAAAAGATCCAGAATCAGTGGAAG
CAAGCTGGCAGTGATCGACCCTTCACCCTTGACGATTTACAGTACATGATCTTTCACACA
CCCTTTTGCAAGATGGTCCAGAAGTCTCTGGCTCGCCTGATGTTCAATGACTTCCTGTCA
GCCAGCAGTGACACACAAACCAGCTTATACAAGGGGCTGGAGGCTTTCAGGGGGCTAAAG
CTGGAAGACACCTACACCAACAAGGACCTGGATAAAGCACTTCTAAAGGCCTCTCAGGAC
ATATTCGACAAGAAAACCAAGGCCTCCCTTTACCTCTCCACGCACAATGGGAACATGTAC
ACCTCATCCCTGTACGGGTGCCTGGCCTCACTTCTGTCCCACCACTCTGCCCAAGAACTG
GCTGGCTCCAGGATTGGTGCCTTCTCTTATGGTTCTGGTTTAGCAGCAAGTTTCTTTTCA
TTTCGAGTGTCCCAGGATGCTTCTCCAGGCTCTCCCCTGGACAAGTTGGTGTCCAGTACA
TCAGACCTGCCAAAGCGCCTAGCCTCCCGAAAGTGTATGTCTCCTGAGGAGTTCACAGAA
ATAATGAACCAAAGAGAGCAATTCTACCATAAGGCGAATTTCTCCCCACCTGGTGACACA
AACAGCCTTTTCCCAGGTACTTGGTACCTGGAGCGAGTGGACGAGCTGCATCGCAGAAAG
TATGCCCGGCGTCCCATC
>papAnu2
ATGCAGCGTCTGTTGACTCCAGTGAAGCACATTCTGCAACTGACAAGAGTGATGCAGGAA
GCCTCCCTCACACCTGCTCGCCTGCTCCCAGCAGCCCACCAAACGTTTTCTACAGCCTCT
GCTGTCCCCCTGGCCAAAACAGATACTTGGCCAAAAGACGTGGGCATCCTGGCCCTGGAG
GTCTACTTCCCAGCCCAATATGTGGACCAAACTGACCTGGAGAAGTATAACAATGTGGAA
GCAGGAAAGTATACAGTGGGCTTGGGCCAGACTCGTATGGGCTTCTGCTCAGTCCAAGAG
GACATCAACTCCCTGTGCCTGACGGTGGTGCAACGGCTGATGGAGCGCATACAGCTCCCA
TGGGACTCAGTGGGCAGGCTGGAAGTAGGCACTGAGACCATCATTGACAAGTCCAAAGCT
GTCAAAACAGTGCTCATGGAACTCTTCCAGGATTCAGGCAATACTGATATTGAGGGCATA
GATACCACCAATGCCTGCTACGGTGGTACTGCCTCCCTCTTCAATGCTGCCAACTGGATG
GAGTCTAGTTCCTGGGATGGACTGAGGGGAACCCATATGGAGAATGTGTATGACTTCTAC
AAACCAAATTTGGCCTCGGAGTACCCAGTGGTGGATGGGAAGCTTTCCATCCAGTGCTAC
TTGCGGGCCTTGGATCGATGTTACACCTCGTACCGTAAAAAAATCCAGAATCAGTGGAAG
CAAGCTGGCAGTGATCGACCCTTCACCCTTGACGATTTACAGTACATGATCTTTCATACA
CCCTTTTGCAAGATGGTCCAGAAGTCTCTGGCTCGCCTGATGTTCAATGACTTCCTGTCA
GCCAGCAGTGACACACAAACCAGCTTATACAAGGGGCTGGAGGCTTTCAGGGGGCTAAAG
CTGGAAGACACCTACACCAACAAGGACCTGGATAAAGCACTTCTAAAGGCCTCTCAGGAC
ATGTTCGACAAGAAAACGAAAGCCTCCCTTTACCTCTCCACGCACAATGGGAACATGTAC
ACCTCATCCCTGTACGGGTGCCTGGCCTCACTTCTGTCCCACCACTCTGCCCAAGAACTG
GCTGGCTCCAGGATTGGTGCCTTCTCTTATGGCTCTGGTTTAGCAGCAAGTTTCTTTTCA
TTTCGAGTGTCCCAGGATGCTTCTCCAGGCTCTCCCCTGGACAAGTTGGTGTCCAGTACA
TCAGACCTGCCAAAGCGCCTAGCCTCCCGAAAGTGTATGTCTCCTGAGGAGTTCACAGAA
ATAATGAACCAAAGAGAGCAATTCTACCATAAGGCGAATTTCTCCCCACCTGGTGACACA
AACAGCCTTTTCCCAGGCACTTGGTACCTGGAGCGAGTGGACGAGCTGCATCGCCGGAAG
TATGCCCGGCGTCCCATC
>chlSab2
ATGCAGCGTCTGTTGACTCCAGTGAAGCACATTCTGCAACTGACAAGAGTGATGCAGGAA
GCCTCCCTCACACCTGCTCGCCTGCTCCCAGCAGCCCACCAAACGTTTTCTACAGCCTCT
GCTGTCCCCCTGGCCAAAACAGATACTTGGCCAAAAGACGTGGGCATCCTGGCCCTGGAG
GTCTACTTCCCAGCCCAATATGTGGACCAAACTGATCTGGAGAAGTATAACAATGTGGAA
GCAGGAAAGTATACAGTGGGCTTGGGCCAGACTCGTATGGGCTTCTGCTCAGTCCAAGAG
GACATCAACTCCCTGTGCCTGACGGTGGTGCAACGGCTGATGGAGCGCATACAGCTCCCA
TGGGACTCGGTGGGTAGGCTGGAAGTAGGCACTGAGACCATCATTGACAAGTCCAAAGCT
GTCAAAACAGTGCTCATGGAACTCTTCCAGGATTCAGGCAATACTGATATTGAGGGCATA
GATACCACCAATGCCTGCTACGGTGGTACTGCCTCCCTCTTCAATGCTGCCAACTGGATG
GAGTCCAGTTCTTGGGATGGACTGAGGGGAACCCATATGGAGAATGTGTATGACTTCTAC
AAACCAAATTTGGCCTCGGAGTACCCGGTGGTGGATGGGAAGCTTTCCATCCAGTGCTAC
TTGCGGGCCTTGGATCGATGTTACACCTCGTACCGTAAAAAAATCCAGAATCAGTGGAAG
CAAGCTGGCAGTGATCAACCCTTCACCCTTGACGATTTACAGTACATGATCTTTCATACA
CCCTTTTGCAAGATGGTCCAGAAGTCTCTGGCTCGCCTGATGTTCAATGACTTCCTGTCA
GCCAGCAGTGACACACAAACCAGCTTATACAAGGGGCTGGAGGCTTTCAGGGGGCTAAAG
CTGGAAGACACCTACACCAACAAGGACCTGGATAAAGCACTTCTAAAGGCCTCTCAGGAC
ATGTTCGACAAGAAAACCAAGGCCTCCCTTTACCTCTCCACGCACAATGGGAACATGTAC
ACCTCATCCCTGTACGGGTGCCTGGCCTCACTTCTGTCCCACCACTCTGCCCAAGAACTG
GCTGGCTCCAGGATTGGTGCCTTCTCTTATGGCTCTGGTTTAGCAGCAAGTTTCTTTTCG
TTTCGAGTGTCCCAGGATGCTTCTCCAGGCTCTCCCTTGGACAAGTTGGTGTCCAGTACA
TCAGACCTGCCAAAGCGCCTAGCCTCCCGAAAGTGTATGTCTCCTGAGGAGTTCACAGAA
ATAATGAACCAAAGAGAGCAATTCTACCATAAGGCGAATTTCTCCCCACCTGGTGACACA
AACAGCCTTTTCCCAGGTACTTGGTACCTGGAGCGAGTGGACGAGCTGCATCGCCGAAAG
TATGCCCGGCGTCCCATC
>rhiRox1
ATGCAGCGTCTGTTGACTCCAGTGAAGAACATTCTGCAACTGACAAGAGTGATGCAGGAA
GCCTCCCTCACACCTGCTCGCCTGCTCCCAGCAGCCCACCAAACGTTTTCTACAGCCTCT
GCTGTCCCCCTGGCCAAAACAGATACTTGGCCAAAAGACGTGGGCATCCTGGCCCTGGAG
GTCTACTTCCCAGCCCAATATGTGGACCAAACTGACCTGGAGAAGTATAACAATGTGGAA
GCAGGAAAGTATACGGTGGGCTTGGGCCAGACTCGTATGGGCTTCTGCTCAGTCCAAGAG
GACATCAACTCCCTGTGCCTGACGGTGGTGCAACGGCTGATGGAGCGCATACAGCTCCCA
TGGGACTCAGTGGGCAGGCTGGAAGTAGGCACTGAGACCATCATTGACAAGTCCAAAGCT
GTCAAAACAGTGCTCATGGAACTCTTCCAGGATTCAGGCAATACTGATATTGAGGGCATA
GATACCACCAATGCCTGCTACGGTGGTACTGCCTCCCTCTTCAATGCTGCCAACTGGATG
GAGTCTAGTTCCTGGGATGGACTGAGAGGAACCCATATGGAGAATGTGTATGACTTCTAC
AAACCAAATTTGGCCTCGGAGTACCCATTGGTGGATGGGAAGCTTTCCATCCAGTGCTAC
TTGCGGGCCTTGGATCGATGTTACACCTCATACCGTAAAAAAATCCAGAATCAGTGGAAG
CAAGCTGGCAGCGATCGACCCTTCACCCTTGATGATTTACAGTACATGATCTTTCATACA
CCCTTTTGCAAGATGGTCCAGAAGTCTCTGGCTCGCCTGATGTTCAATGACTTCCTGTCA
GCCAGCAGCGACACACAAACCAGCTTATACAAGGGGCTGGAGGCTTTCAGGGGGCTAAAG
CTGGAAGACACCTACACCAACAAGGACCTGGATAAAGCACTTCTAAAGGCCTCTCAGGAC
ATATTCGACAAGAAAACCAAGGCCTCCCTTTACCTCTCCACGCACAATGGGAACATGTAC
ACCTCATCCTTGTATGGGTGCCTGGCCTCACTTCTGTCCCACCACTCTGCCCAAGAACTG
GCTGGGTCCAGGATTGGTGCCTTCTCTTATGGCTCTGGTTTAGCAGCAAGTTTCTTTTCA
TTTCGAGTGTCCCAGGATGCTTCTCCAGGCTCTCCCCTGGACAAGTTGGTGTCCAGTACA
TCAGACCTGCCAAAGCGCCTAGACTCCCGAAAGTGTATGTCTCCTGAGGAGTTCACAGAA
ATAATGAACCAAAGAGAGCAATTCTACCATAAGGTGAATTTCTCCCCACCTGGTGACATA
AACAGCCTTTTCCCAGGTACTTGGTACCTGGAGCGAGTGGACGAGCTGCATCGCCGAAAG
TATGCCCGGCGTCCCATC
>calJac3
ATGCAGCGTCTGCTGACCCCAGTGAAGCGCATCCTGCAGCTGACAGCAGTGATGCAGGAA
GCCTCCGTCACACCTGCTCGCCTGCTCCCAGCGGTCCACCAAAGGTTTTCTACAGTCTCT
GCTGTCCCCCTGGCCAAAACAGATACTTGGCCAAAGGACGTGGGCATCCTGGCCCTGGAG
GTCTACTTCCCAGCCCAATATGTGGACCAAACTGACCTGGAGAAGTATAACAACGTGGAA
GCAGGAAAGTATACAGTGGGCTTGGGCCAGACCCATATGGGCTTCTGCTCAGTCCAAGAG
GACATCAACTCCCTGTGCCTGACAGTGGTGCAACGGCTGATGGAACGCACACAGCTCCCA
TGGGACTCCGTGGGCAGGCTGGAGGTGGGCACTGAGACCATCATTGACAAGTCCAAAGCT
GTCAAAACAGTGCTCATGGAACTCTTCCAGGATTCAGGCAATACTGATATTGAGGGAATA
GATACCACCAATGCCTGCTACGGTGGCACTGCCTCCCTCTTCAATGCTGCCAACTGGATG
GAATCCAGCTCCTGGGACGGGCTGAGGGGAACCCACATGGAGAATGTGTATGACTTCTAC
AAACCGAATTTGGCCTCGGAGTACCCCATGGTGGATGGAAAGCTTTCCATCCAGTGCTAC
TTCCGAGCGTTGGATCGATGTTACACATCATACCGTCAAAAAATCCAGAATCAGTGGAAG
CAAGCTGGCAATGATCGACCCTTCACCCTTGACGATTTACAGTACATGATCTTTCATACA
CCCTTTTGCAAGATGGTCCAGAAGTCTCTGGCTCGCCTGATGTTCAGTGACTTCCTGTCA
GCCAGCAGGGACACACCGAGCAGCTTATATAAGGGGCTGGAAGCTTTCAGGGGCCTAAAG
CTGGAAGACACCTACAACAACAAGGACCTGGATAAAGCACTTCTGAAGGCCTCTCAGGAC
ACGTTCAACAAGAAAACCAAGGCCTCTCTGTACCTCTCCACGCACAATGGGAATATGTAC
ACCTCATCCCTGTACGGGTGCCTGGCCTCGCTTCTGTCCAGNNACTCTGCCCAAGAGCTG
GCTGGCTCCAGGATTGGTGCCTTCTCTTACGGCTCTGGTTTAGCAGCAAGCTTCTTTTCA
TTTCGCGTGTCCCAAGATGCTTCTCCAGGCTCTCCCTTGGACAAGCTGGTGTCCAGCACA
TCAGACCTGCCGAAACGCCTGGCGTCCCGAAAGTGTGTGTCTCCTGAGGAGTTCACAGAA
ATAATGAACCAAAGAGAGCAATTCTACCATAAGGTGAACTTCTCCCCACCTGGTGACACG
AGCAGCCTTTTCCCCGGGACCTGGTACCTGGAGCGGGTGGACGAGCTGCATCGCAGGACC
TACGCCCGGCGTCCCGTT
>saiBol1
ATGCAGCGTCTGTTGACTCCAGTGAAGCGCATCCTGCAGCTGACAAGAGTGATGCAGGAA
GCCTCCCTCACACCTGCTCGCCTGCTCCCAGCAGCCCACCAAAGGTTTTCTACAGTCTCT
GCTGTCCCCCTGGCCAAAACAGATACTTGGCCAAAGGACGTGGGCATCCTGGCCCTGGAA
GTCTACTTCCCAGCCCAATATGTGGACCAAACTGACCTGGAGAAGTATAACAATGTGGAA
GCAGGAAAGTATACAGTGGGCTTGGGTCAGACCCATATGGGCTTCTGCTCAGTCCAAGAG
GATATCAACTCCCTGTGCCTGACAGTGGTGCAACGGCTGATGGAACGCATGCAGCTCCCT
TGGGACTCCGTGGGCCGGCTGGAAGTGGGCACTGAGACCATCATTGACAAGTCCAAAGCC
GTCAAAACAGTGCTCATGGAACTCTTCCAGGATTCGGGCAATACTGATATTGAGGGGATA
GATACCACCAATGCCTGCTATGGTGGTACTGCCTCCCTCTTCAATGCTGCCAACTGGATG
GAATCCAGTGCCTGGGATGGGCTGAGGGGAACCCATATGGAGAATGTGTATGACTTCTAC
AAACCAAATTTGGCCTCAGAGTACCCAATGGTGGATGGAAAGCTCTCCATCCAGTGCTAC
CTGCGGGCCTTGGACCGATGTTACGCAGCATACCGTCAAAAAATCCAGAATCAGTGGAAG
CAAGCTGGCAATGATCGACCCTTCACCCTTGACGATTTACAGTACATGATCTTTCACACA
CCCTTTTGCAAGATGGTCCAGAAGTCTCTGGCTCGCCTGATGTTCAATGACTTCTTGTCA
GCCAGCAGGGACACACAGAGCAGCTTATATAAGGGGCTGGAGGATTTCAGGGGCCTAAAG
CTGGAAGACACCTACAACAACAAGGACCTGGATAAAGCACTTGTAAAGGCCTCTCAGGAC
ATGTTCAACAAGAAAACCAAGGCGTCTCTGTACCTCTCCACGCACAATGGGAATATGTAC
ACCTCATCCCTGTACGGGTGCCTGGCCTCGCTTCTGTCCCANNNNNNNNNNNNNNNNNNN
NNNNNNNNNNNNNNNNNNNNNNNNNNNNNNNNNNNNNNNNNNNNNNNNNNNNNNNNNNNN
NNNNNNNNNNNNNNNNNNNNNNNNNNNNGCTCTCCCTTGGACAAGTTGGTGTCCAGCACA
TCAGACCTGCCAAAACGCCTGGCCTCCCGAAAGCGTGTGTCTGCTGAGGAGTTCACAGAA
GTAATGAACCAAAGAGAGCAATTCTACCATAAGGTGAACTACTCCCCACCTGGTGACACA
AGCAGCCTTTTCCCCGGTACCTGGTACCTGGAGCGGGTGGACGAGCTGCACCGCCGAACG
TATGCCCGGCGTCCCGTT
>tarSyr2
ATGCAGCGGTTCTTGACTCCGGTGAAGCAGGTCCTGAAACTGAAAAGAGGGATGCAGGAA
GCTTCCCTCACACCTGCCCGCCTGTTCCCAGCAGCCCCCCAAAGGTTTTCTACAGTTTCT
GCTGTCCCCCTGACCAAAACAGATACCTGGCCAGAGGATGTTGGCATCCATGCCATAGAG
GTCTACTTCCCAGCCCAGTATGTGGACCAAACTGACCTGGAGAAGTTTTACAATGTGGAA
GCAGGGAAATATACCGTGGGTTTGGGTCAGACTCAAATGGGCTTCTGCTCAGTCCAGGAG
GATATCAACTCCCTGTGCCTGACGGTGGTGCAAAGGCTGATAGAACGCACACAACTCCCA
TGGGAGTCTGTGGGCAGGCTGGAAGTGGGTACCGAGACCATCATCGACAAGTCCAAGGCT
GTCAAAACAGTGCTCATGGAACTCTTCCAAGATTCGGGCAACACAGACATCGAGGGCGTA
GACACCACCAATGCCTGTTACGGCGGCACTGCCTGCCTCTTCAATGCAGCCAACTGGATG
GAGTCCAGCTACTGGGATGNNCTCAGGGGAACCCATATGGAGAACGTGTATGACTTCTAC
AAACCAAATTTGGCCTCAGAGTATCCACTGCTGGATGGGAAGCTTTCCATCGAGTGCTAC
TTACGGGCTTTGGATCGATGTTATGCATCATACCGCCAAAAAATCCAGAAACAGTGGAAG
CAAGCTGGCATCGATCGCCCCTTCACACTGGACGATTTGCAGTTTATGGTCTTTCATGCG
CCCTTTTGTAAGATGGTCCAGAGATCCCTGGCTCGCCTGATGTACAACGACTTCCTGTCA
AGCAGCAGCACCACGCAGACCAGCTTATATGAGGGCCTGGAAGCCTTCCGAGGGTTGAAG
CTAGAAGACACCTACAACAACAAGGACCTGGATAAAGCGCTTCGGAAAGCCTCTCTGGAC
ATGTTCAACAAGAAAACCAAGGCTTCCCTTTACCTTCCCTCACACAATGGGAATACGTAC
ACCTCATCTCTGTACGGGTGCCTGGCCTCACTTCTGTCCCACCACTCAGCCCAAGAATTG
GCTGGCTCCCGGATTGGGGCCTTCTCTTATGGCTCTGGCTTAGCAGCAAGCCTTTTTTCA
TTTCGAGTGTCCCGGGATGCTTCTCCAGGCTCCCCCCTGGACAAGCTAGTGTCTAGCACA
GCTGACCTGCCAAAACGCCTAGCCTCCCGAAAGCGTATGTCTCCTGAAGAGTTCACAGAA
ATAATGAACCAAAGAGAGCAATTCTATCACAAGGTGAACTTCTCCCCACCGGGTGACGCA
AAAAGCCTTTTCCCAGGTACTTGGTACCTGGAACGAGTGGACGAGATGCACCGCCGAAAG
TACGCCCGACGTCCCGTC
>otoGar3
ATGCAGCGGCTGTTGACTCCAGTGAAGCGGGCCCTGAAGGTGACAAGAGTGAAGCAGGAA
GCTTCCCTCACACCTGCGCGCCTGCTCCCAGCTGTCCACAAAAGGTTTTCTACAGTCTCT
GCGGTTCCTCTGGCCAAAACAGATACTTGGCCAAAGGATGTGGGAATCCTTGCCTTGGAG
GTCTACTTCCCAGCCCAATACGTGGACCAAACTGACCTGGAGAAGTATAACCAGGTGGAA
GCGGGGAAGTATACAGTGGGCTTGGGCCAGACTGAAATGGGTTTCTGCTCAGTCCAGGAA
GACATCAACTCCTTGTGCCTGACGGTGGTGCAACGGCTGATGGAACGCACAAAGCTCCCA
TGGGACTCTGTGGGCAGGCTGGAAGTGGGAACTGAGACCATCATTGACAAGTCCAAAGCT
GTCAAAACAGTGCTCATGGAACTCTTCCAGGACTCGGGCAACACTGACATTGAGGGCATA
GACACCACCAATGCTTGCTACGGCGGCACCGCCTCCCTCTTCAATGCTGCCAACTGGATG
GAGTCCAGCTACTGGGACGGGCTCCGGGGAACCCATATGGAGAACGTTTATGACTTCTAC
AAGCCAAATTTGGCCTCCGAGTACCCACTGGTGGACGGGAAGCTCTCCATCCAGTGCTAC
TTACGGGCCTTGGATCGGTGTTACGCGTCTTACCGGCAAAAGATCCAGAAGCAGTGGAAG
CAAGCTGGCACCGACCGACCTTTCACCCTTGACGATTTCCAGTTTATGATCTTTCACACA
CCCTTTTGCAAGATGGTCCAGAAATCTCTGGCTCGCCTGATGCTCAGTGACTTCCTGTCA
GGCAGTGGTAACAACCAGTCCAGCTTATATAAGGGGCTGGAGGCCTTCAGGGGGCTAAAA
CTGGAAGACACCTACACCAACAAGGACCTGGACAAAGCGCTGCTAAAGGCCTCTCTGGAC
ATGTTCAACAAGAAGACCAAGGCCTCCCTCTACCTGTCCACGCGCAACGGGAACATGTAC
ACCTCTTCCCTGTATGGGTGTCTGGCCTCGCTTCTGGCCCGGCACTCTGCCCAGGACTTG
GCTGGCACCAGGATAGGTGCCTTCTCCTACGGCTCTGGCTTAGCAGCAAGTCTGTTTTCA
TTTCGCGTGTCCCAGGATGCTTCTCCAGGCTCCCCCCTGGAGCAGCTGGTGTCTAGTACA
TCAGACCTGCCAAAACGCCTGGACTCCCGAAGGCGAATGTCTCCTGAGGAATTCACGGAA
GTAATGAACCAAAGAGAACATTTCTACCACAAGGTGAATTTCTCCCCACCTGGTGACGTC
GACAGCCTTTTCCCAGGTACTTGGTACCTGGAACGAGTGGACGAGCTGCATCGCCGGAAG
TATGCCCGGCGTTCTGTC
>micMur2
ATGCAGCGGCTGTTGACGCCACTGAAGCAGGCCCTGCGGCTGCAAAGAGCAACGCAGGAG
CCTTGCCTCACACTTGCTCGCCTGCTCCCAGCTGCCCACCAAAGGTTTTCTACAGCCTCT
GCTGTCCCTCTGGCCAAAACAGATACTTGGCCAAAGGATGTGGGCATCCTTGCCTTGGAG
GTCTACTTCCCAGCCCAATATGTGGACCAGACTGACCTGGAGAAGTATAACAATGTGGAA
GCAGGGAAGTATACAGTGGGCTTGGGCCAGACTGAAATGGGTTTCTGCTCAGTCCAGGAG
GACATCAACTCCCTGTNNNNNNNNNNNNNNNNNNNNNNNNNNNNNNNNNNNNNGCTCCCN
NNNNNNNNNNNGGGCAGGCTGGAAGTGGGCACTGAGACCATCATCGACAAGTCCAAAGCT
GTCAAAACAGTGCTCATGGAACTCTTCCAGGATTCGGGCAACACTGACATTGAGGGCATA
GATACCACCAATGCCTGCTACGGTGGCACTGCCTCCCTCTTCAATGCTGCCAACTGGATG
GAGTCCAGCTACTGGGATGGTCTTAGGGCAACCCATATGGAGAATGTATATGACTTCTAC
AAACCCAATTTGGCCTCCGAGTACCCAATGGTGGATGGGAAGCTCTCCATCCAGTGCTAC
CTTCGGGCCTTGGATCGGTGTTACGCATCATACTGCCACAAGATCCAGAACCAGCGGAAG
CGAGCTGGCATCAATCAAGCTTTCACCCTTGACGATTTCCAGTTTATGATCTTTCACACA
CCCTTTTGCACGATGGTCCAGAAATCTCTGGCTCGCCTGATGCTCAACGACTTCCTGTCA
TCCAGCAGCAACACCCAATCCAGCTTATATAAGGAGCTAGAGGCTTTCAGGGGGCTAAAG
CTGGAAGACACCTACACCAATAAGGCCCTGGAGAAAGCACTTGTAAAGGCCTCTCTGGAC
ATGTTCAACAAGAAAACCAAGGCCTCCCTTTACCTGGCCACACGCAACGGGAATACATAC
ACCTCGTCCCTGTATGGGTGCCTGGCTTCACTTCTGTCTCGGCACTCTGCCCAGGACTTG
GCCGGCTCTAGGATCGGCGCCTTCTCCTACGGCTCTGGCTTGGCAGCAAGTTTGTTTTCA
TTCCGAGTGTCCCAGGATGCTTCTCCAGGTTCCCCCCTGGAGCAGCTGGTGTCTAGTACC
TCAGACCTGCCAAAACGCCTAGACTCCCNNNNNNNNNNNNNNNNNNNNNNNTTCACAGAA
ATAATGAACGAAAGAGAACAATTCTACCACAAGGTGAATTTCTCACCACCTGGTGATATC
AACAGTCTTTTCCCGGGTACTTGGTACCTGGAGCAAGTGGACCAGCTGCATCGCCGAAAG
TATGCCCGGCGTCCCGTC
>tupChi1
ATGCAGCGACTGTTGACTCCAGTGAAGCGGGTCCTGCAAGTGAAAAGAGTAATGCAG---
GCCTCTTGCATGCCTACTCGCCTGCTCCCAGCAGCCCACCAAAGATTTTCTACAGTTCCT
GCCATCCCGTTGGCCAAAACAGATACTTGGCCAAAGGACGTGGGCATCCTTGCCTTGGAG
GTCTACTTCCCAGCCCAATATGTGGACCAAACTGACCTGGAGAAGTATAACAAGGTAGAA
GCAGGAAGGTATACGGTGGGCTTGGGCCAAACCCATATGGGCTTCTGCTCAGTCCAAGAG
GACATCAACTCCCTGTGCCTGACTGTGGTACAAAGGCTGATGGAACGTATACAGCTCCCG
TGGGACTCTGTGGGCCGGCTGGAAGTGGGCACGGAGACCATCATCGACAAGTCCAAGGCT
GTCAAAACAGTGCTCATGGAACTCTTCCAGGACTCAGGCAACACTGACATTGAAGGCATA
GATACTACCAATGCCTGCTATGGTGGTACTGCCTCCCTCTTCAATGCTGCCAACTGGATG
GAGTCCAGCTCCTGGGATGGGCTCAGGGGAACACACATGGAGAATGTATATGACTTCTAC
AAACCGAGTGGGTCCTCAGAGTACCCGATGGTGGATGGGAAGTTCTCCATCCAGTGTTAC
TTACGGGCCTTGGACCGATGTTATACAGTATACCGCCAAAAGATCCAGAATCAGTGGAAG
CAAGCTGGCATTGATCGACCTTTCACTCTTGAAGATTTACAGTTTATTATCTTCCACACA
CCCTTCTGCAAGATTGTTCAGAAATCTCTGGGTCGCCTGATGTACAACGACTTCCTGTCA
GCCAACAGTGACACACAGAACAGCTTATATAAAGAACTGGAGGCCTACAGGGGGCTGAAG
CTGGAAGACACCTACAACAACAAGGACATGGAGAAAGCACTTCAAAAGGCCTCTCTGGAC
ATATTCAACAAGAAAACCAAGGCTTCCCTATACCTCTCCACGCACAATGGGAATATGTAC
ACCTCCTCCCTATACGGGTGCCTGGCCTCTCTTCTAGCCCAGCACTCTGCCCAAGACTTG
GCTGGCTCCAGGATTGGTGCCTACTCCTATGGCTCTGGCTTAGCAGCAAGTTTTTTTTCA
TTCCGTGTGTCCCAAGATGCTTCTCCAGGGTCCCCCTTGGAGAAGCTGGTGTCTAGTGCA
TCAGACCTGCCAAAACGCCTGGCCTCCAGGAAGCGTGTGTCTCCTGAGGAATTCACAGAA
ATAATGAACCAAAGAGAGCAATACTACCACAAAGCGAATTTCTCACCACCTGGTGACACA
AACAGCCTCTTCCCAGGTACTTGGTACCTAGAACAAGTGGATGAGCTTCATCGCCGAAAG
TATGCCCGGCGTCCCATC
>speTri2
ATGCAGCGGCTGTTGACTCCAGTGAGGCGGGTCTTGCAGGTGGGAAGAGTGATGCAGGAG
GCTGCCCTCACACCTGCTCGCCTGCTCCCAGCAGCCCACCAAAGGTTTGCCAGTCTCTCT
GCCGTCCCCCTGGCCAAAACGGATACTTGGCCAAAAGATGTGGGCATCCTTGCCATGGAG
GTCTACTTCCCAGCCCAATACGTGGACCAGACTGAGTTGGAGAAGTACAACAATGTGGAG
GCAGGGAAGTACACAGTGGGCTTGGGCCAAACTCATATGGGCTTTTGCTCAGTCCAGGAG
GACATCAACTCCCTCTGCCTGACAGTGGTACAGCGGCTGATGGAGCGCACACAGCTCCCA
TGGGATGCTGTGGGCCGGCTGGAAGTGGGCACGGAGACCATCATTGACAAGTCCAAGGCT
GTCAAGACAGTGCTCATGGAACTCTTCCAGGATTCTGGTAACACTGACATTGAGGGTATA
GATACCACCAATGCGTGCTATGGTGGCACTGCGTCCCTCTTCAATGCTGCCAACTGGATG
GAGTCCAGCTATTGGGACGGACTTAGGGGAACCCATATGGAGAATGCATATGACTTCTAC
AAGCCGAATTTGGCCTCAGAGTACCCGATGGTGGACGGGAAACTGTCCATCCAGTGCTAC
TTGAGGGCCTTGGATCGATGTTACACGTCATACCGCCAGAAAATCCAAAAACAGTGGAAG
CAAGCTGGCATCGACCGGCCTTTCACCCTGGATGATTTACAGTATATGATCTTTCACACA
CCCTTTTGCAAGATGGTCCAGAAATCTCTGGCTCGCCTGATGTTCAATGACTTCCGATCA
TCCAGTGGTGACACCCAGGCT---TTATATCAGGGGCTGGAGGCCTTTAGGGAGCTAAAG
CTGGAAGACACCTACACCAACAAGGACCTGGACAAAGCACTTCTAAAGGCCTCTCTGGAC
ATGTTCAACAAGAAAACCAAGGCCTCCCTTTACCTTTCCACACACAACGGGAACATGTAC
ACCTCGTCCCTATATGGGTGCCTGGCCTCACTTCTGTCCCATCACTCTGCTCAGGACTTG
GCTGGCTCCAGGATTGGTGCCTTCTCCTATGGCTCTGGCTTAGCAGCAAGTTTTTTTTCA
TTTCGAGTGTCCCAAGATGCTTCTCCAGGTTCCCCACTAGACACACTGGTGAATAGCGTA
TCAGACCTGCCCAAACGCCTTGCCTCTCGGAAACGCATGTCTCCCGAGGAATTCACAGAA
ATCATGAACCAAAGAGAGAAATTCTTCCACAAAGTAAATTTCTCACCACCTGGAGATACA
AACAACCTCTTCCCAGGTACTTGGTACCTAGAGCGAGTGGACGAAATGCATCGCCGAAAG
TATGCCCGGCGTCCCGTC
>micOch1
ATGCAGCGGCTTTTGGCTCCAGCCAGGAGGGTCCTCCAAGTGAGAAGAGTGTTGCAGGAA
GCTTCGCTCACACCTGCTCACCCGCTCTCAGCAGCCCAGCAGAGGTTTTTCACAATCCCT
CCTGCTCCCCTGGCCAAAACAGACACTTGGCCGAAAGATGTAGGCATCCTTGCCCTGGAG
GTCTACTTTCCAGCCCAATACGTGGACCAGACTGACCTGGAGAAGTTCAACAATGTGGAA
GCAGGGAAGTACACAGTGGGCTTGGGCCAGACCCGAATGGGCTTCTGCTCGGTCCAGGAG
GACATCAACTCCCTGTGTCTGACAGTGGTGCAGAGGCTGATGGAGCGCACGAAGCTGCCG
TGGGATGCTGTGGGCCGCCTGGAAGTGGGCACGGAGACCATCATTGACAAATCCAAGGCT
GTGAAGACAGTGCTCATGGAACTCTTCCAGGATTCAGGCAACACTGACATCGAAGGCATA
GATACCACCAACGCCTGCTATGGTGGTACTGCCTCCCTTTTCAATGCTGCCAACTGGATG
GAGTCCAGCTACTGGGATGGGCTGAGGGGAACCCACATGGAGAACGTCTATGACTTCTAC
AAACCAAACTTGGCCTCAGAATACCCACTGGTGGATGGGAAGCTTTCCATCCAGTGCTAC
ATGCGGGCCTTGGATCGGTGCTACGCAGCCTACCGCAAGAAAATTCAGAACCAGTGGAAG
AAAGCTGGAAATAACCAGCCTTTCACCCTCGACGACGTGCAATATATGATTTTCCACACG
CCCTTTTGCAAGATGGTCCAGAAATCCCTGGCTCGGCTGATGTTTAATGACTTCCTGTCA
TCCAGTGGCAACACACAGAACAACTTATACAAGGGGCTGGAGGCCTTCAGGGGTCTAAAA
CTGGAAGAAACCTACACCAACAAGGAGGTAGACAAGGCGATTTTGAAGGCCTCCCTGGAC
ATATTCAACAAGAAAACCAAGGCCTCGCTTTACCTGTCCACGAACAATGGGAACATGTAC
ACCTCGTCCCTCTACGGGTGCCTGGCCTCCCTTCTCTCCCAACACTCTGCCCAAGAATTG
GCTGGCTCCAGGATTGGTGCCTTCTCCTATGGCTCAGGCTTAGCAGCGAGTTTCTTTTCT
TTCCGAGTGGCCAAGGATGCCTCTCCAGGTTCCCCTCTGGAGCAGCTGGTGTCTAGTGTG
TCAGATCTGCCCAAACGTCTAGACTCCCGGAGGCGCATGTCTCCTGAGGAATTCACAGAC
ATAATGAACCAAAGGGAGCAATTCTTCCACAAGGTGAACTTCTCACCACCCGGCGACACA
AACAACCTCTTTCCAGGGACTTGGTACCTGGAGCGAGTGGATGAGATGCATCGCCGAAAG
TATGCCCGGCGCCCTGTC
>perManBai1
ATGCAGCGGCTTTTGGCTCCAGCAAGGAGGGTCCTGCAAGTCAAGAGAGTGCTGCAGGAA
GCTTCACTCACCCCTGCTCACCCGCTCTCAGCAGCCCAGCAGAGGTTTTTTACAATCCCC
CCTGCTCCCTTGGCCAAAACAGACACTTGGCCAAAGGATGTGGGCATCCTTGCCCTGGAG
GTCTACTTTCCAGCCCAGTATGTGGACCAAACGGACCTGGAGAAGTTCAACAACGTGGAA
GCAGGGAAGTATACGGTGGGCTTGGGCCAGACCCGCATGGGCTTCTGTTCAGTCCAGGAA
GACATCAACTCCCTGTGTCTGACCGTGGTGCAGAGGCTGATGGAGCGCACCAAGCTGCCC
TGGGATGCTGTGGGCCGCCTGGAAGTGGGCACCGAGACCATCATTGACAAGTCCAAGGCT
GTCAAAACGGTGCTCATGGAACTCTTCCAGGATTCAGGCAACACTGACATCGAGGGCATC
GACACCACCAACGCCTGCTACGGCGGCACCGCNNNNNNNNNNNNNNNNNNNNNNNNNNNN
NNNNNNNNNNNNNNNNNNNGGCTGAGGGGAACCCACATGGAGAACGCATATGACTTCTAC
AAACCCAACTTGGCCTCCGAGTACCCGCTGGTGGATGGGAAGCTCTCCATCCAGTGTTAC
TTTCGGGCCTTGGATCGATGCTACGCAGCCTACCGCAAGAAAATCCAGAATCAGTGGAAG
CAAGCTGGAAACAATCAGCCTTTCACCCTCGATGATGTGCAGTATATGATCTTCCACACA
CCCTTTTGCAAGATGGTCCAGAAATCCCTGGCTCGGCTGATGCTCAGTGACTTCCTGTCA
TCCAGCAGTGACACACAGAGCAATTTATACAAGGGGCTGGAGGCCTTCAGGAGTCTAAAG
CTGGAAGAAACCTACACCAACAAGGATTTAGATAAGGCTCTTTTGAAGGCCTCTCTGGAC
ATGTTCAACAAGAAGACCAAGGCCTCCCTTTACCTCTCCACCAACAATGGGAACATGTAC
ACCTCGTCCCTCTACGGGTGCCTGGCCTCGCTTCTCTCCCACCACTCTGCCCAAGAATTG
GCTGGCTCCAGGATTGGTGCCTTCTCCTACGGCTCAGGCTTAGCCGCGAGTTTCTTCTCA
TTTCGAGTGTCCAAGGATGCTTCTCCAGGTTCCGCTCTGGAGAACCTGGTATCTAGTGTG
TCAGATCTACCCAAACGTCTAGACTCCCGGAGGCGCATGTCCCCTGAGGAATTCACAGAC
ATAATGAACCAAAGAGAACAATTCTACCACAAGGTGAACTACTCACCACCTGGTGACACA
GGCAACCTCTTCCCAGGTACTTGGTACCTGGAGCGAGTGGATGAGATGCATCGCCGCAAG
TATGCCCGGCGCCCGGTC
>criGri1
ATGCAGCGGCTTTTGGCTCCAGCAAGGAGGGTCTTGCAAGTGAAAAGAGTGATGCAGGAT
GCTTGGATCACACCTGCTCACCCGCTCTCAGCAGCCCAGCAGAGGTTTTTTACAATCCCT
CCTGCTCCCCTGGCCAAAACAGACACTTGGCCAAAAGATGTTGGCATCCTTGCCCTGGAG
GTCTACTTTCCAGCCCAATATGTGGACCAAACTGACCTGGAGAAGTTCAACAATGTGGAA
GCCGGGAAGTATACAGTGGGCTTGGGCCAGACCCGTATGGGCTTCTGTTCAGTCCAGGAG
GACATCAACTCACTGTGTCTAACAGTGGTGCAGAGGCTGATGGAGCGCACAAAGCTGCCA
TGGGACGCTGTGGGCCGCCTAGAAGTGGGCACCGAGACCATCATTGACAAATCCAAGGCT
GTCAAGACAGTGCTCATGGAACTCTTTCAGGATTCAGGCAACACTGACATTGAAGGCATA
GATACCACCAACGCCTGCTACGGTGGCACCGCCTCCCTCTTCAATGCTGCCAACTGGATG
GAATCCAGCTACTGGGATGGGCTGAGGGGAACCCACATGGAGAACGCATATGACTTCTAC
AAACCAAACTTGTCCTCGGAGTATCCACTAGTGGACGGGAAGCTCTCAATCCAGTGCTAC
ATGCGGGCCTTGGATCGGTGCTATGCAGCCTACCGCAAGAAAATCCAGAATCAGTGGAAG
CGAGAGGGAAACAACAAGCCTTTCACCCTCGATGATGTGCAATACATGATCTTCCACACA
CCCTTTTGCAAGATGGTCCAGAAATCCCTGGCTCGACTGATGTTCAATGACTTCCTGTCG
TCCAGCAGTGACGCACGGAATGATTTATACAAGGGGCTGGAGGCCTTCAGGGGTCTAAAG
CTGGAAGAAACCTACACCAACAAAGATGTAGACAAGGCTATTTTGAAGGCCTCCCTGGAC
ATGTTCAACAAGAAAACCAAGGCTTCCCTTTACCTGTCCACGAACAATGGGAACATGTAC
ACCTCATCCCTCTATGGGTGCCTGGCCTCACTTCTCTCCCACCACTCTGCCCAAGAATTG
GCTGGCTCCAGGATTGGTGCTTTCTCGTATGGCTCAGGCTTAGCAGCGAGTTTCTTTTCA
TTTCGAGTGTCCAAGGATGCCTCTCCAGGTTCCCCTCTGGAGGAGCTGGTGTCTAGTGTG
TCAGATCTGCCCAAGCGTCTAGACTCCCGGAGGCGCATGACCCCTGAGGAATTCACAGAA
ATAATGAACCAAAGAGAGCAGTTCTACCATAAGGTGAACTTCTCACCACCTGGTGACACA
AGAAACCTCTTCCCAGGTACTTGGTATCTGGAACGAGTGGATGAGATGCATCGCCGAAAG
TATGCCCGGCGTCCCGTC
>mesAur1
ATGCAGCGGCTTTTGGCTCCAGCAAGGAGGGTCTTGCAAGTGAAGAGAGTGATGCAGGAA
GCTTTGCTCACACCTGCTCACCGGCTCTCAGCAGCCCAGCATAGGTTTTTTACAATCCCT
CCTGCTCCCCTGGCCAAAACAGACACTTGGCCGAAAGATGTTGGCATCCTTGCCCTGGAG
GTCTACTTTCCAGCCCAATACGTGGACCAGACTGACCTGGAGAAGTTCAACAATGTGGAA
GCAGGGAAGTACACAGTGGGCTTGGGCCAGACCCGTATGGGCTTCTGTTCAGTGCAGGAG
GACATCAACTCGCTGTGCCTGACCGTGGTGCAGAGGCTTATGGAGCACACAAAGCTGCCG
TGGGACGCCGTGGGCCGCCTGGAAGTGGGCACTGAGACCATCATTGACAAGTCCAAGGCT
GTCAAGACAGTGCTCATGGAACTCTTCCAGGATTCAGGCAACACTGACATTGAGGGCATA
GATACCACCAACGCCTGCTACGGGGGCACTGCCTCCCTCTTCAATGCTGCCAACTGGATG
GAATCCAGCTACTGGGATGGGCTGAGGGGGACCCACATGGAGAACGCATATGACTTCTAC
AAACCAAACCTGTCCTCGGAGTACCCACTAGTGGATGGGAAGCTCTCCATCCAGTGCTAC
ATGCGGGCCTTGGATCGATGCTACGCAGCCTACCGCAAGAAAATCCAGAATCAGTGGAAG
CAAGCGGGAAGCAGCAAACCTTTCACCCTCGACGATGTGCAATACATGATCTTCCACACA
CCCTTTTGCAAGATGGTCCAGAAATCCCTGGCTCGGCTGATGTTCAATGACTTCCTGTCA
TCCAGCAGCAACACACAGAATGATTTATACAAGGATCTGGAGGCCTTCAGGGGTCTAAAG
CTGGAAGAAACCTACACCAACAAGGATGTAGATAAGGCTATTTTGAAGGCCTCCCTGGAC
ATGTTCAACAAGAAGACCAAGGCCTCCCTCTACCTGTCCACGAACAATGGGAACATGTAC
ACCTCGTCCCTCTACGGGTGCCTGGCCTCCCTTCTCTCCCACCACTCTGCCCAAGAATTG
GCTGGCTCCAGGATTGGTGCTTTCTCCTACGGCTCAGGCTTAGCAGCGAGTTTCTTTTCA
TTTCGAGTGTCCAAGGATGCTTCTCCAGGTTCCCCTCTGGACGAGTTGGTGTCTAGTGTG
TCAGATCTGCCCAAGCGTCTAGACTCCCGGAGGCGCATGTCCCCTGAGGAATTCACAGAA
ATAATGAACCAAAGAGAGCAATTCTTCCACAAGGTGAACTTCTCACCACCTGGTGATACA
AGAAACCTCTTCCCAGGTACTTGGTATCTGGAACGAGTGGACGAGATGCATCGCCGAAAG
TATGCCCGGCGTCCTGTC
>mm10
ATGCAGCGGCTTTTGGCTCCAGCGAGGCGGGTCCTGCAAGTGAAGAGAGCGATGCAGGAA
ACTTCGCTCACACCTGCTCACCTGCTCTCAGCAGCCCAGCAGAGGTTTTCTACAATCCCT
CCTGCTCCCCTGGCCAAAACAGATACATGGCCAAAAGATGTGGGCATCCTTGCCCTGGAG
GTCTATTTTCCAGCCCAATATGTGGACCAAACTGACCTGGAAAAGTTCAACAATGTGGAA
GCAGGGAAGTATACAGTGGGCTTGGGCCAGACCCGTATGGGCTTCTGTTCAGTCCAGGAG
GACATCAACTCCCTGTGCCTGACAGTGGTACAGAGGCTGATGGAACGCACAAAGCTGCCG
TGGGATGCTGTGGGCCGTCTGGAAGTGGGCACCGAGACCATCATTGACAAGTCCAAGGCT
GTCAAAACAGTGCTCATGGAACTGTTCCAGGATTCAGGCAACACTGACATCGAGGGCATA
GATACCACCAACGCCTGTTATGGCGGCACAGCCTCCCTCTTCAATGCTGCCAACTGGATG
GAGTCCAGCTACTGGGATGGGCTGAGGGGAACTCACATGGAGAACGCGTACGACTTCTAC
AAACCAAACTTGGCCTCAGAGTATCCACTGGTGGATGGGAAGCTGTCTATCCAGTGCTAC
CTGCGGGCCTTGGATCGATGCTATGCAGCCTACCGCAAGAAGATCCAGAATCAGTGGAAG
CAAGCTGGAAACAACCAGCCTTTCACCCTCGATGATGTGCAGTATATGATCTTCCACACA
CCCTTTTGCAAGATGGTCCAGAAATCCCTGGCTCGGTTGATGTTCAATGACTTCCTGTCA
TCCAGCAGTGACAAACAGAACAACTTATACAAGGGCCTAGAGGCCTTCAGGGGTCTAAAG
CTGGAAGAAACCTACACCAACAAGGATGTAGACAAGGCTCTTTTGAAGGCCTCCCTGGAC
ATGTTCAACCAGAAGACCAAGGCCTCCCTTTACCTCTCCACAAATAATGGGAACATGTAC
ACCTCTTCCCTCTATGGCTGCCTGGCCTCACTTCTCTCTCACCACTCTGCCCAAGAATTG
GCTGGCTCCAGGATTGGAGCCTTCTCCTACGGCTCAGGCTTAGCAGCAAGTTTCTTTTCA
TTCCGAGTGTCCAAGGATGCTTCCCCAGGTTCCCCCCTGGAGAAACTGGTGTCTAGTGTG
TCAGATCTGCCCAAACGTCTAGACTCCCGGAGACGCATGTCCCCTGAGGAATTCACAGAA
ATAATGAACCAGAGAGAGCAATTTTACCACAAGGTGAACTTCTCTCCACCTGGAGACACA
AGCAATCTCTTCCCAGGTACTTGGTACCTTGAACGAGTGGATGAGATGCATCGCAGGAAG
TATGCCCGGTGTCCCGTC
>rn6
ATGCAGCGGCTTTTGGCTCCAGCAAGGCGGGTCCTGCAAGTGAAGAGAGTGATGCAGGAA
TCTTCGCTCTCACCCGCTCACCTGCTCCCCGCAGCCCAGCAGAGGTTTTCTACAATCCCT
CCTGCTCCCCTGGCCAAAACTGATACATGGCCAAAAGATGTGGGCATCCTTGCCCTGGAG
GTCTACTTTCCAGCCCAATATGTGGACCAAACTGACCTGGAGAAGTTCAACAATGTGGAA
GCAGGGAAGTACACAGTGGGCTTGGGCCAGACCCGTATGGGCTTCTGTTCGGTCCAGGAG
GACATCAACTCCCTGTGCCTCACAGTGGTGCAGAGGCTGATGGAACGCACAAAGCTGCCA
TGGGATGCCGTAGGCCGCCTGGAAGTGGGCACGGAAACCATCATTGACAAGTCCAAGGCT
GTCAAGACAGTGCTCATGGAGCTCTTCCAGGATTCAGGCAACACTGACATCGAGGGCATA
GATACCACCAACGCCTGCTATGGTGGCACTGCCTCCCTCTTCAACGCTGCCAACTGGATG
GAGTCCAGCTACTGGGATGGGCTGAGGGGAACCCACATGGAGAACGCCTATGACTTCTAC
AAACCAAACTTGGCCTCAGAGTATCCACTGGTGGATGGGAAGCTGTCTATCCAGTGCTAC
CTGCGGGCCTTGGACCGATGCTATGCAGCTTACCGCAGGAAAATCCAGAATCAGTGGAAG
CAAGCTGGAAACAACCAGCCTTTCACCCTCGATGACGTGCAATATATGATCTTCCACACA
CCCTTTTGCAAGATGGTCCAGAAATCCCTAGCTCGGCTGATGTTCAATGACTTCCTGTCA
TCTAGCAGTGACAAGCAGAACAACTTATACAAGGGTCTAGAGGCCTTCAAGGGTCTAAAG
CTGGAAGAAACCTACACCAACAAGGATGTTGACAAGGCTCTGCTGAAGGCCTCCCTGGAC
ATGTTCAACAAGAAAACCAAGGCCTCCCTTTACCTCTCCACAAACAATGGGAACATGTAC
ACCTCGTCCCTCTACGGGTGCCTGGCCTCACTTCTCTCCCACCACTCTGCCCAAGAATTG
GCCGGCTCCAGGATTGGAGCATTCTCCTACGGCTCAGGCTTAGCAGCAAGTTTCTTCTCA
TTTCGAGTGTCCAAGGACGCTTCCCCAGGTTCCCCTCTGGAGAAGCTGGTGTCTAGTGTG
TCAGATCTGCCCAAACGTCTAGACTCCCGGAGACGCATGTCCCCTGAGGAATTCACAGAA
ATAATGAATCAGAGAGAGCAATTTTACCACAAGGTGAACTTCTCTCCCCCTGGTGACACA
AGCAACCTCTTCCCAGGCACTTGGTACCTTGAACGAGTGGATGAGATGCACCGCAGAAAA
TATGCCCGGCGTCCCGTC
>nanGal1
ATGCAGCGGCTGTTGGCTCCAGCGAGGCGGGTTCTGCAAATGAAAAAAGTGAGGCAGGCA
GCTTCTCTCACACCTGCTCACCTGCTCCCAGCAGTCCAGCAGAGGTTTTCTACAATCCCT
CCGGCCCCCCTGGCCAAAACAGACACTTGGCCCAAAGATGTGGGCATCCTTGCCCTGGAG
GTCTACTTTCCAGCCCAATATGTGGACCAAACTGACCTGGAGAAGTACAACAACGTGGAA
GCAGGGAAGTATACAGTGGGCTTGGGCCAGACCCGAATGGGCTTCTGTTCAGTCCAGGAG
GACATCAACTCCCTGTGCCTGACCGTGGTACAACGGCTGATGGAGCGCACCAAGCTGCCG
TGGGATGCTGTGGGTCGACTGGAAGTGGGCACCGAGACCATCATTGACAAGTCCAAGGCT
GTTAAAACAGTACTCATGGAACTCTTCCAGGATTCCGGCAACACGGACATCGAGGGCATA
GATACCACCAATGCCTGCTACGGAGGCACTGCCTCCCTCTTCAATGCTGCCAACTGGATG
GAGTCCAGCTACTGGGATGGGCTGAGGGGGACCCACATGGAGAATGCATATGACTTCTAC
AAACCAAACTTGGCCTCAGAGTACCCGCTGGTTGATGGGAAGATGTCCATCCAGTGCTAC
TTCCGGGCCTTGGATCGATGCTATTCGGCCTATCGCAAGAAAATCCAGAATCAGTGGAAG
CAAGCTGGAAACAACCAGCCTTTCACCCTCAATGATGTACAGTATATGATCTTTCATACA
CCCTTTTGCAAGATGGTCCAGAAATCTCTGGCTCGCCTGGTGTTCAATGACTTCTTGTCA
TCCAGCAGTGACACACAGAACAATTTATACAAGGAGCTGGAGGCCTTCAAGGGTCTAAAG
CTGGAAGACACCTACACCAACAAGGATGTGGATAAAGCTCTTCTAAAGGCCTCCTTGGAC
ACATTTAACAAGAAAACCAAGGCCTCGCTTTACCTCTCCACAAACAATGGCAACATGTAC
ACCTCATCGTTGTACGGGTGCCTGGCCTCGCTTCTCTCCCACCACTCTGCCCAAGAATTG
GCTGGTTCCAGGATTGGTGCCTTCTCCTATGGCTCTGGCTTAGCAGCAAGTTTCTTTTCA
TTTCGAGTGTCCCAGGACGCTTCTCCAGGCTCCCCTCTGGAGAATCTAGTGTCTAGTGTG
TCAGATCTGCCCAAACGTCTAGACTCGCGGAGGCGCATGTCTCCTGAGGAATTCACAGAA
ATAATGAACCAAAGAGAGCAATTCTTCCACAAGGTGAACTTCTCACCACCTGGTGACACC
AGCAGTCTCTTCCCAGGCACTTGGTATCTTGAACGGGTGGATGAGATGTACCGCCGGAAG
TATGCCCGCCGTCCCATC
>hetGla2
ATGCAGCGGCTACTGACTCCGGTGCGGCAGGTCCTGCAAGTGAAGAGGGTGATTCGGGAA
GCTTCCCTCACACCTGTGCGCCTGCTCCCAGCAGCCCACCAAAGGTTATTTACAATCTCT
GCTGCCCCCCTGGCCAAAACAGATACGTGGCCAAAAGATGTGGGCATCCTTGACCTGGAG
GTCTACTTCCCAGCCCAATACGTGGACCAAACTGACCTGGAGAAGTACAACAAGGTGGAA
GCAGGGAAGTATACAGTGGGCTTGGGTCAGACCCAAATGGGCTTCTGCTCCGTCCAGGAG
GACATCAACTCCCTGTGCCTGACGGTAGTGCAACGGCTGATGGAGCGCACAAAGCTCCCA
TGGGATTCCGTGGGCCGACTGGAAGTCGGCACTGAGACCATCATCGACAAGTCTAAGGCT
GTCAAAACGGTGCTCATGGAACTGTTCCAGGAGTCAGGCAACACTGACATTGAGGGCATA
GATACCACCAATGCGTGCTATGGTGGCACTGCTTCCCTCTTCAATGCTGCCAACTGGATG
GAGTCCAGCTACTGGGATGGACTTAGAGGAACCCACATGGAGAATGCCTATGACTTCTAC
AAACCAAATTTGGCCTCAGAGTACCCGTTGGTGGATGGCAAGCTCTCCATCCAGTGTTAC
TTCCGGGCCTTGGACAGATGCTACACATCATACCGCCGAAAAATCCAGAATCAGTGGAAG
CAAGATGGCATCGACCGACCTTTCACCCTTGACGATATACAGTATATGATCTTTCACACA
CCCTTTTGCAAGATGGTCCAGAAATCTCTGGCTCGCCTGATGTTCAGTGATTTCCTGTCA
TCCAGCAGTGCCACACAGAACACCTCATATAAGGGACTGGAGGCCTTCAGGAACCTAAAG
CTGGAAGAAACATACACCAACAAGGATGTGGATAAAGCCCTTCTGAAAGCCTCCCTGGAC
ATATTCAACAAGAAGACCAAGGCCTCCCTCTACCTCTCCACACACAACGGGAACATGTAC
ACCTCATCCCTGTATGGCTGTCTGGCCTCGCTTCTGGCACATCACTCTGCTCAAGAATTG
GCTGGCTCCAGGATCGGTGCCTTCTCCTATGGCTCTGGCTTAGCAGCAAGTTTGTTCTCA
TTTCGAGTGTCCCAGGATGCTTCTCCTGGCTCCCCATTGGAGAAGCTGGTGTCTAGTGTA
TCAGACCTGCCAAAACGTCTGGCCTCCCGGAAGCGTATGTCTCCTGAAGAATTCACAGAA
GTAATGAACCAAAGAGAGCAATTCTACCACAAGGTGAATTTCTCACCACCCGGTGACACA
AATAACCTTTTCCCGGGTACTTGGTACCTCGAGCGAGTGGACGAGATGCATCGCCGGAAG
TATGCCCGGCATCCCATC
>cavPor3
ATGCAGCGGCTGCTGACTCCAGTGAGGCAAGTCCTGCGAGTGAAGAGGGTGATTCGGGAA
GTGTCCCTCACCCCTGTGCACCTGCTCCCTGCAGCCCACCAGAGATTTTCTACAGTCTCT
GCTGCCCCACTGGCCAAAACAGATACTTGGCCAAAAGATGTGGGCATCCTTGACCTGGAG
GTCTATTTCCCAGCCCAATATGTAGACCAAACGGACCTGGAGAAGTACAACAATGTGGAG
GCAGGGAAGTACACAGTGGGCTTGGGTCAGACCCAAATGGGCTTCTGCTCAGTCCAGGAG
GACATCAACTCCCTGTGTCTGACAGTGGTGCAACGGCTGATGGAGCGCACACGGCTGCCA
TGGGACTCTGTGGGCAGGCTGGAAGTGGGCACCGAGACCATCATCGACAAGTCCAAGGCT
GTCAAAACAGTGCTCATGGAACTCTTCCAAGATTCAGGCAACACTGACATCGAGGGCATA
GATACCACCAATGCCTGCTACGGTGGCACCGCTTCCCTTTTCAATGCTGCCAACTGGATG
GAGTCCAGCTACTGGGATGGACTTAGGGGCACCCACATGGAGAATGCCTATGACTTCTAC
AAACCCAATTTGGCTTCAGAGTACCCGTTGGTGGATGGCAAGCTCTCCATCCAGTGTTAC
TTTCGGGCCTTGGATAAGTGCTATGCATCGTACCGCCGAAAAATCCAGAATCAATGGAAG
CAAGATGGCGTTGACCGGCCTTTCACTCTTGATGATATACAGTATATGATCTTTCATACA
CCCTTTTGCAAGATGGTTCAGAAATCTCTGGGTCGCCTGATGTTCAGTGACTTCCTGTCA
TCTAGCAGTGACACACGGAACACCTCATACAAAGGGCTGGAGGCCTTCAGGAACCTAAAG
CTGGAAGATACCTACACCAACAAGGACGTGGATAAAGCCCTTCTGAAAGCCTCCCTGGAC
ACGTTCAACAAGAAGACCAGGGCCTCCCTCTACCTCTCCACGCACAATGGCAACATGTAC
ACCTCATCTCTATATGGCTGTCTGGCCTCGCTTCTGGCACATCACTCTGCTCAAGACTTG
GCTGGCTCCAGGATTGGTGCCTTCTCCTATGGTTCTGGCTTAGCAGCAAGTTTGTTTTCA
TTTCGAGTGTCCAAGGATGCTTCTCCTGGGTCCCCACTGGAGAAGCTGGTATCTAGTGTA
TCAGACCTGCCACAACGTCTGGCCTCCAGGAGGCGTATGTCTCCTGAAGAATTCACAGAA
GTAATGAACCAAAGAGAGCAGTTCTACCACAAATCAAACTTCTCACCACCTGGTGATATA
AACAATCTTTTCCCGGGAACTTGGTATCTTGAGCGAGTAGATGAGATGCATCGCCGGAAG
TATGCCCGGCGTCCTGTC
>chiLan1
ATGCAGCGGCTGTTGACTCCAGTGAGGCAGGTCCTGCAAGTGCAGAGGGTGATTCAGGAA
GCTTCTCTCACACCTGTGCGCCTGCTCCCAGCAGCCCACCGAAGGTTTTCTATGGTCTCT
GCTGCCCCCCTGGCCAAAACAGATACTTGGCCAAAAGATGTGGGCATCCTTGAACTGGAG
GTCTACTTCCCAGCCCAATATGTCGACCAAACTGACCTGGAGAAGTACAACAATGTGGAA
GCAGGGAAGTATACAGTGGGCTTGGGGCAGACCCAAATGGGCTTCTGCTCAGTGCAGGAG
GACATCAACTCCCTGTGCCTGACTGTAGTGCAACGACTGATGGAGCGCACACAGCTCCCA
TGGGACTCTGTGGGTCGACTGGAAGTGGGCACTGAGACCATCATCGACAAATCCAAAGCT
GTCAAAACAGTGCTCATGGAACTCTTCCAGGATTCAGGCAACACTGATATTGAGGGAATA
GATACCACCAATGCGTGCTATGGTGGCACTGCCTCCCTCTTCAATGCTGCCAACTGGATG
GAGTCCAGCTACTGGGATGGACTTAGAGGAACCCACATGGAGAATGCCTATGACTTCTAC
AAACCAAATTTGGCTTCAGAGTACCCTTTGGTGGATGGCAAGCTCTCCATCCAGTGTTAC
TTAAGGGCCTTGGACAGATGCTATGCATCATACCGCCGAAAAATCCAGAATCAATGGAAG
CAAGATGGCATCGATCGGCCTTTCACGCTTGATGATATACAGTATATGATCTTTCACACA
CCCTTTTGCAAGATGGTTCAGAAATCTCTGGCTCGCCTGATGCTCAGCGACTTCCTGTCA
TCCAGCAATGACACACAGAATACCTCATATAAGGGACTGGAGGCCTTCAGGAACCTAAAG
CTGGAAGAAACCTATACCAACAAGGATGTGGACAAAGCCCTGCTGAAAGCCTCTCTAGAA
ATGTTTAACAAGAAGACCAGGGCCTCCCTCTACCTCTCTACACACAACGGGAACATGTAC
ACCTCATCCCTGTATGGCTGTCTGGCCTCACTTCTGGCACATCACTCTGCTCAGGACTTG
GCTGGCTCCAGGATTGGCGCCTTCTCCTATGGCTCTGGCCTAGCAGCAAGTTTGTTTTCA
TTTCGAGTGTCCCAGAATGCTTCTCCTGGGTCCCCACTGGAGAAGTTGGTGTCTAGTGTG
TCAGACCTGCCAAAACGTCTGGCCTCCCGGAAGCGTATGTCTCCTGAAGAATTCACAGAA
GTAATGAACCAAAGAGAGCAATTCTACCACAAGGCAAACTTCTCACCACCTGGTGACACA
AACAACCTTTTTCCGGGTACTTGGTACCTCGAGCGAGTGGATGAGATGCATCGCCGAAAG
TATGCCCGGCGTCCCATC
>octDeg1
ATGCATCGGCTGTTGACTCCCGTGAGGCAGGCTCTGCAAGCCAAGAGGGTGATTCAGGAG
GCCTCCCTCGCTGCTGTGCGCCTGCTCCCTGCAGCCCACCAAAGGCTTTCTACGGTCTCT
GCTGCCCCCCTGGCCAAAACAGACTCTTGGCCAAAAGACGTGGGCATCCTTGAGTTGGAG
GTCTACTTCCCAGCCCAATATGTAGACCAAACTGACCTGGAGAAATACAACAACGTGGAA
GCAGGAAAGTACACAGTGGGCTTGGGGCAGACCCAGATGGGCTTCTGCTCCGTCCAGGAG
GACATCAACTCCCTGTGCCTCACGGTGGTGCAGCGGCTGATGGAGCGCACCAAGCTGCCG
TGGGACTCTGTGGGCCGACTGGAAGTGGGCACCGAGACCATCATCGACAAGTCCAAAGCT
GTCAAAACGGTGCTCATGGAGCTCTTCCAGGACTCGGGCAACACCGACATTGAGGGCATA
GACACCACCAACGCATGCTATGGAGGCACTGCTTCCCTCTTCAATGCGGCCAACTGGATG
GAGTCCAGCTACTGGGATGGACTTAGAGGAACCCACATGGAGAATGCCTATGACTTCTAC
AAACCGAATTTGGCCTCCGAGTACCCGTTGGTGGATGGCAAGCTCTCCATTCAGTGTTAC
CTGCGGGCCTTGGATAGATGCTACGCATCATACCGCCGAAAAATCCAGAATCAGTGGAAG
CAAGATGGCATCGACCGGCCTTTCACCCTTGATGATATACAGTATATGATCTTTCACACA
CCCTTTTGCAAGATGGTTCAGAAATCTCTGGCACGCCTGGTGCTCAGTGACTTCCTGTCA
TCCAGCAGTGACACACAGAACAACTCGTATAAGGACCTGGAGGCCTTCAGGAACCTAAAG
CTGGAAGAAACCTACACCAACAAGGACGTGGACAAAGCCCTTCTGAAAGCCTCCCTGGAC
ATGTTCAACAAGAAGACCAGGGCCTCCCTCTACCTCTCCACGCACAACGGGAACATGTAC
ACCTCGTCCCTGTACGGCTGTCTGGCCTCGTTGCTGGCACATCACTCTGCTCAAGACTTG
GCTGGCTCCAGGATCGGTGCCTTCTCCTATGGCTCTGGCTTAGCAGCAAGTTTGTTTTCA
TTCCGAGTGTCCAAGGATGCTTCGCCTGGGTCCCCACTGGAGAAGCTGGTATCTAGCGTA
TCAGACCTGCCAAAGCGTCTGGCCTCCCGGAAGCGTATGTCTCCTGAAGAATTCACAGAA
GTAATGAACCAAAGAGAGCAATTCTACCACAAGGCAAACTTCTCACCACCTGGTGACACA
AACAACCTCTTCCCGGGTACTTGGTACCTGGAGCGAGTAGATGAAATGCATCGCCGAAAG
TATGCCCGGCGTCCCATC
>oryCun2
ATGCAGCGGCTGTTGACTCCGGTGAGGCAGGTCCTACGAGTGAACACAGCACTGCGGGAG
GCCTCCCTGGCACCTGCTCGCCTGCTCCCCGCAGCCCAGCAAAGNNNNNNNNNNNNNTCT
GCTGCCCNNNNNNNNNNNNNNNNNNNNNNNNNNNNNGATGTGGGCATCCTCGCCATGGAG
GTCTACTTCCCAGCCCAATACGTGGACCAGACTGACCTGGAGAAGTTTAACAATGTGGAA
GCAGGAAAGTATACCGTGGGCTTGGGTCAGACCCAGATGGGCTTCTGCTCGGTCCAGGAG
GACATCAATTCCCTCTGCCTGACAGTAGTGCAACGGCTGATGGAGCGCACACAGCTCCCG
TGGGACTCCGTGGGCCGGCTGGAAGTGGGCACAGAGACCATCATTGACAAGTCCAAGGCT
GTCAAAACGGTGCTCATGGAACTCTTCCAGGACTCAGGCAACACAGACATCGAAGGCATA
GATACCACCAATGCCTGCTATGGTGGCACTGCCTCCCTCTTCAACGCCGCCAACTGGATG
GAGTCCAGCTATTGGGATGGGCTTCGGGGCACCCATATGGAGAACGCGTATGACTTCTAC
AAACCAAATCTGGCCTCCGAGTACCCGCTGGTGGATGGGAAGCTGTCCATCCAGTGCTAC
TTTCGGGCACTGGATCGATGTTACACAGCATACCGCCAAAAGATCCAGAAGCAGTGGAAG
CGAGACGGCATCGACAGACCTTTCACCCTCGATGATCTGCAGTACATGATCTTCCACACC
CCCTTTTGCAAGATGGTCCAGAAATCTCTGGCTCGCCTGGTGCTCAATGACTTCCTGTCA
GCCAGCGACGACACCCAATCCAGCGTATACAAGGGGCTGGAGGCCTTCAGGGGCCTGAAG
CTGGAAGATACCTACAACAACAAGGAAGTGGATAAAGCTCTTCTGAAGGCCTCTCTGGAC
ACGTTCAACAAGAAGACCAAGGCCTCCCTTTACCTCTCCACACACAACGGGAACATGTAC
ACCTCATCCCTGTATGGGTGCCTGGCCTCACTCCTGTCCCACCACTCTGCGCAGGAGTTA
GCGGGCTCCCGGATTGGCGCCTTCTCTTACGGCTCTGGCTTAGCAGCAAGCCTTTTCTCA
TTCCGCGTGTCCCAGGATGCTTCTCCGGGCTCTCCTCTGGAGAAACTGGTGTCCAGCATA
TCAGACCTGCCAAAACGCCTGGCCTCCCGGAAGCGGATGTCTCCTGAGGAATTCACAGAA
ATAATGAACCAAAGGGAGCAATTCTACCACAAGGTGAATTTCTCACCACCCGGTGACACA
AAGAACCTTTTCCCAGGCACTTGGTACCTGGAGCGAGTGGATGAGCTCCATCGCCGGAAG
TATGCCCGGCGTCCCATC
>ochPri3
ATGCAGCGTCTGGCGGCTCCTCTGAGGCAGGTACTGCAAGTCAAAAGAGCCCTGCGGGAA
GCCTCCCTCACACCTGCTCGCCTGCTCCCGGCAACCCAGCAAAGGTTTTCCACAGTTTCT
CCTGCCCCACTGGCCAAAACAGCCACTTGGCCNNNNNNNNNNNNNNNNNTAGCCCTGGAG
GTCTACTTCCCCGCCCAGTATGTGGACCAAACGGACCTGGAGAAGTTCAACAATGTAGAA
GCAGGAAAGTATACAGTGGGCTTGGGNNNNNNNNNNNNNNNNNNNNNNNNNNNCCANNNN
NNNNNNNNNNNNNNNNNNNNNNNNNNNNNNNNNNNNNNNNNNGAGCGCACACAGGTCCNN
NNNNNNNNNGTGGGCCGGCTGGAAGTGGGCACTGAGACCATCATTGACAAGTCCAAGGCT
GTCAAAACAGTGCTCATGGAACTCTTCAAGGACTCAGGCAACACGGACATCGAAGGCATA
GACACCACCAATGCCTGCTATGGTGNNNNNNNNNNNCNNNNNNNNNNNGCCANNNNNNNN
NNNNNNNNNNNNNNNNNNNGGCTTCGGGGAACCCACATGGAGAATGCATATGACTTCTAT
AAGCCAAACCTGGCCTCGGAGTACCCACTGGTAGATGGGAAACTCTCCATTCAATGCTAC
TTTCGGGCTTTGGATCGATGTTACACAGCATACCGCCAAAAAATCCAGAAGCAGTGGAAG
CAAGATGGCATCGACAGGCCGTTCACCCTCAACGACTTCCAGTACATGATCTTTCACACC
CCCTTTTGTAAGCTGGTCCAGAAGTCTCTGGCTCGCCTGGTGTTCAACGACTTCCTGTCA
GCCAGTGATGACACCCAAGCCAGCTTATACAAGGGGCTGGAGGCCTTCAAGGGACTGAAG
TTGGAAGACACCTACACCAACAAGGAAGTGGACAAAGCAATCCTGAAGGCTTCTCTGGAC
ACATACAACAAGAAGACCAAGGCCTCGCTGTACCTCTCCACACACAACGGGAACATGTAC
ACCTCGTCCCTGTATGGGTGCCTGGCCTCACTTCTGTCCCATCACTCTGCTCAGGAGCTG
GCTGGCTCCCGGATTGGTGCCTTTTCCTACGGCTCGGGCTTAGCAGCAAGCCTTTTCTCA
CTTCGAGTGTCCCAGGATGCTTCTCCAGGCTCCCCTCTGGATAAGCTGGTATCTAGTGTG
TCAGACTTGCCGAAACGCCTGGCCTCCCGGAAGAAAATGTCTCCTGAGCAGTTCACAGAA
ATCATGAACGAAAGGGAGCATTTCTACCACAAAGTGAATTTCTCACCACCTGGTGACACG
AAGAACCTCTTCCCAGGCACTTGGTACCTGGAGCGAGTGGATGAACTCCATCGCCGGAAG
TATGCCAGGCGTCCCGTT
>susScr3
ATGCAGCGCCTGTTGACTCCAGTGAGGCAGGTCTTGCGAGTGAAGAGAGCGATGCAGGAA
GCTTCCTTCATGCCGCCTCTCCTGCCTCCAGCAGCCCACCAAAGGTTTTCTACAGTCCCT
GCCGTCCCCGTGGCCAAAGCGGATACTTGGCCAAAGGATGTGGGCATCCTTGCCCTGGAG
GTCTATTTCCCAGCCCAATATGTGGACCAAACAGACCTGGAGAAGTTTGACAATGTGGAG
GCAGGGAGGTACACAGTGGGCTTGGGCCAGACCCACATGGGCTTCTGCTCCGTCCAGGAG
GACATCAACTCCTTGTGCCTGACGGTGGTGCAGCGGCTGATGGAACGCACGCAGCTCCCA
TGGGACTCTGTGGGCTGGCTGGAAGTGGGCACTGAGACCATCATTGACAAGTCCAAGTCT
GTCAAAACCGTGCTCATGGAGCTCTTCCAGGACTCAGGCAACACTGACATCGAGGGCATA
GATACCACCAATGCCTGCTATGGTGGCACAGCCTCCCTCTTCAACGCTGCCAACTGGGTG
GAGTCCAGCGCCTGGGATGGGCTTAGAGGAACCCACATGGAGAATGCGTATGACTTCTAC
AAGCCAAATGCCACTTCTGAGTACCCACTGGTGGATGGGAAGCTCTCCATCCAGTGCTAC
CTTCGGGCCCTGGACCGATGCTACACATTATACCGTCAAAAGATCGAGAAGCAGTGGAAG
CAAGCTGGCATCGAGCGACATTTCACTCTCGACGATTTACAGTTTATGATCTTCCACACA
CCCTTCTGCAAGTTGGTCCAGAAATCCTTGGCTCGCCTGATGTTCAGTGACTTCCTGTTG
GCCGACAGCGACACCCAGTCCAGCCTCTACAAGGGGCTGGAGGCCTTCAGGGGACAAAAG
CTGGAAGACACCTACGCAAATAAAGACATAGAAAAGGCATTTCAAAAGGCCTCTCTGGAC
TTGTTCAACAAGAAAACCAAGCCCTCCCTCTACCTCTCCCTGCACAACGGGAATATGTAC
ACCTCATCCCTGTATGGATGCCTGGCCTCACTTCTGTCCCAGTGCTCTGCCCAAGACTTG
GCTGGTTCCAGGATTGGTGCCTTCTCTTATGGCTCTGGCTTGGCAGCAAGTTTCTATTCA
CTTCGAGTGTCCCAGGATGCTTCTCCGGGCTCCCCCCTGGAGAAGCTGGTATCCAGTGTG
TCAGACCTGCCAGAACGTCTCGCCTCCCGGAAGCGTGTCTCCCCTGAGGAGTTCACGGAA
ATAATGAACCAAAGAGAACAATACTACCACAAGGTGAATTTCACACCACCTGGTGACCCA
AACAGCCTTTTCCCAGGCACCTGGTACCTGGAGCGAGTGGATGAGCTGTATCGCCGGAAG
TATGCCCGGCATCTGGTC
>camFer1
ATGCAGCGGCTGTTGACTCCAGTGAGGCGGGTCTTGCAAGTGAGGAGAGTGGTACAGGAA
GCTTCCCTCGTGCCAGCTAGCCTTCTCCCGGCAGCCCACCAAAGGTTTTCTACAGTTCCT
GCTGTCCCCTTGGCCAAAACAGATACTTGGCCAAAGGATGTGGGCATCCTTGCCCTGGAG
GTCTATTTCCCAGCCCAATACGTGGACCAAACAGACCTGGAGAAGTTTAACAAGGTGGAG
GCAGGGAAGTACACAGTGGGCTTGGGCCAAACCCACATGGGCTTCTGCTCAGTCCAGGAG
GACATCAACTCCCTGTGCCTGACGGTGGTGCAGCGGCTGATGGAACGCACACAGCTCCCG
TGGGACTCTGTGGGCTGGCTGGAAGTGGGCACTGAGACCATCATCGACAAGTCCAAGGCT
GTCAAAACAGTGCTCATGGAGCTCTTCCAGGATTCAGGCAACACTGACATTGAGGGCATA
GGTAACACCAATGCCTGCTACGGTGGCACTGCCTCCCTCTTCAACGCAGCCAACTGGATG
GAGTCCAGCTCCTGGGATGGGCTTAGAGGAACCCACATGGAGAATGTATATGACTTCTAC
AAACCAGATATGACTTCAGAGTACCCACTGGTGGATGGGAAGCTCTCCATCCAATGCTAC
TTACAGGCCCTGGACCGATGCTACACGTTATACCGTCAAAAGATCCAGAACCAGTGGAAG
CAAGATGGCATCAATCAGCCTTTCACTCTCGACGATCTGCAGTTTATAATCTTTCACACA
CCCTTCTGCAAGATGGTCCAGAAGTCCCTGGGTCACCTGATGTTCAATGACTTCCTGTCA
GCCAGTGGCAACAGGCAGACCAGCCTCTACAAGGGGCTGGAGGCCTTCAGGGGGCTGAAG
CTGGAAGACAGCTACACCAATAAGGACATAGAGAAAGCGTTTCTGAAGGCCTCTCTGGAC
ATGTTCCACAAGAAAACCAAGGCCTCCCTGTACCTCTCCACCCACAACGGGAATATGTAC
ACCTCGTCCCTCTACGGATGCCTGGCCTCGCTTCTGTCCCGTCACTCTGCCCAGGACTTG
GCTGGCTCCAGGATTGGCGCCTTCTCGTATGGCTCTGGCTTGGCAGCAAGTTTCTTTTCA
TTTCGAGTGTCCCGAGATGCTTCTCCTGGCTCCCCTCTGGAGAAGCTGGTGTCTAGTACA
TCAGATCTGCCAAAACGTCTTGCCTCCCGGAAGCGTGTGTCTCCTGAGGAATTCACAGAA
ATAATGGAACAAAGAGAACAATTCTACCAGAAGGTGAATTTCTCACCACCTGGTGACAAA
AGCAGCCTTTTCCCAGGCACCTGGTACCTGGAGCGAGTGGATGAGATGTATCGCAGAAAG
TATGCCCGGCGACCGGTC
>turTru2
------------------------------------------------------------
--------------------------------------------GTTTTCTATAGCCCCT
GCTATCCCCTTGGCCAAAAGAGATGCTTGGCCAAAGGATGTCGGCATCCTTGCCCTGGAG
GTCTATTTCCCAGCCCATTATGTGGACCAAACAGACATGGAGAAGTTTAACAATGTGGAG
GCAGGGAAGTACACAGTGGGCATGGGCCACACCCAGATGGGCTTCTGCTCAGTCCAGGAG
GGCATCAACTCCCTGTGCCTGACAGTGGTGCAGCAGTTGATGGAGCACACGCAGCTCCCA
TGGGAATCTGTGGGCCGGCTGGAAGTGGGCACTGAGACCATCATCGACAAG---ACC---
---------------------------CAA------------------------------
AGAATCACA------------GGA---ACT---------------------------ATG
ACA------------CAGAGGCTTAGAGCAACCCACATGGAGAATGTATATGACTTCTAC
AAAGCAGATATGACTTCAGAGTGCCCACAATTGGATGGGAAGCTGTCCATCCAGCGCTAC
TTACGGGCCCTGGACCAATGCTACATGTTATACCATCAAAAGATCCAGAACGAGTGGGAG
CAAGCTGGCATCGATCGACATTTCACTCCT---GATTTACAGTTTGTGATCTTTCATACA
CCCTTCTGCAAGAGGGTCCAGAAATCCCTAGCTCACCTGATGTTCAATGACTTTGTCTTA
GCCAGTGGCAACACACAGACTGGCCTCTATAAGAGGCTGGAAGCCTTCAGGGGGCTAAAG
CTGGAAGACACCTACACCGATAAGGACGTAGAAAAAGCATTTCAAAAGGCCTCTCTAGAC
ATGTTCAACAAGAAGCGCAAGGCGTCCCTCTACCTCTCCACACACAACGGGAATATGTAC
ACTTCATCCCTGGAGGGATGCCTGGCCTCACTTCTGTTCCATCACTCTGCCCAGGACTTG
GCTGGCTCCAGGACTGGTGCCTTCTCTAATGGCTCTGGCTTAGCGGAAAGTTTCTTTTCA
TTTCGGGTGCCCCAGGATGCTTCTCCAGTCTCGCCGCCGGAGAAGCTGGTATCCAGTACA
TCAGACCTGCCAAAATGTCTCACCTCCCGGAAGCATATGTCTCCTGAGAAGTTTACAGAA
ATAATGGACCAAAGAGAACAGTTCTACCACAAGGTGAATTTCTCACCACTTGGTGACAAA
AACAGCCTTTTCCTAGGCACT---TACCTGGAGAGAGTGGATGAGCTGTATCACCGAAAG
TATGCCCGGCGTCCGGTC
>orcOrc1
------------------------------------------------------------
--------------------------------------------GTTTTCTACAGTCCCT
GCTATCCCCTTGGCCAAAAGAGATGCTTGGCCAAAGGATGTGGGCATCCTTGCCCTGGAG
GTCTATTTCCCAGCCCATTATGTGGACCAAACAGACATGGAGAAGTTTAACAATGTGGGG
GCAGGGAAGTACACAGTGGGCATGGGCCAAACCCAGATGGGCTTCTGCTCAGTCCAGGAG
GGCATCAACTCCCTGTGCCTGACAGTGGTGCAGCAGTTGATGGAGCACACACAGCTCCCA
TGGGAATCTGTGGGCCGGCGGGAAGTGGGCACTGAGACCATCATCGACAAGCCCAAGGCT
GTCAAAACAGTGCTCAAGGAGCTCTTCCAGGATTCAGGCAACACTGACATTGAGGGCATA
GATACCACCAGTGCCTGCTACGGTGACACTGCCTCTCTCTTCAGTGTTGCCAACTGGGTC
GAGTCCAGCTCCTGGGATGGGCTTAGAGCAACCCACATGGAGAATGTATATGACTTCTGC
AAAGCAGATATGACTTCAGAGTGCCCACAATTGGATGGGAAGCTGTCCATCCAGCGCTAC
TTACGGGCCCTGGACCGATGCTACATGTTATACCATCAAAAGATCCAGAACCAGTGGGAG
CAAGCTGGCATCGATCGACATTTCACTCCTGATGATTCACAGTTTGTGATCTTTCACACA
CCTTTCTGCAACAGGGTCCAGAAATCCCTGGCTCACCTGTTGTTCAATGACTTTCTCTTA
GCCAGTGGCAACACACAGACCGGCCTCTATAAGAGGCTGGAAGCCTTCAGGGGGCTAAAG
CTGGAAGACACCTACACCGATAAGGACGTAGCAAAAGCATTTCAAAAGGCCTCTCTAGAC
ATGTTCAACAAGAAGCGCAAGGCGTCCCTCTACCTCTCCACACACAACGGGAATATGTAC
ACTTCATCCCTGGAGGGATGCCTGGCCTCACTTCTGTTCCATCACTCTGCCCAGGACTTG
GCTGGCTCCAGGACTGGTGCCTTCTCTTATGGCTCTGGCTTAGCGGAAAGTTTCTTTTCA
TTTCGGGTGCCCCAGGATGCTTCTCCAGTCTCGCCGACGGAGAAGCTGGTATCCAGTACA
TCAGACCTGCCAAAATGTCTCACCTCCCGGAAGCATATGTCCCCTGAGAAGTTTACAGAA
ATAACGGACCAAAGAGAACAGTTCTACCACAAGGTGAATTTCTCACCACTTGGTGAGGTC
CGTAGC---TTCCAA------------------------AATGATCAG------------
------AGGTGGGGAGTT
>phyCat1
------------------------------------------------------------
------------------------------------------------------------
------------------------------------------------------------
------------------------------------------------------------
------------------------------------------------------------
------------------------------------------------------------
------------------------------------------------------------
------------------------------------------------------------
------------------------------------------------------------
------------------------------------------------------------
------------------------------------------------------------
------------------------------------------------------------
----CTGGCATCGATCGACATTTCACTCTTGATGATTTACAGTTTATGATCTTTCACACA
CCCTTCTGCAAGATGGTCCAGAAATCCCTGGCTCACCTGATGTTCAATGACTTTCTGTTA
GCCAGTGGCAACACACAGACCGGCCTCTATAAGAGGCTGGAAGCCTTCAGGGGGCTAAAG
CTGGAAGACACCTACACCAATAAGGACGTAGAAAAAGCATTTCAAAAAGCCTCTCTAGAC
ATGTTCAACAAGAAGAGCAAGGCCTCCCTCCACCTCTCCACACACAATGGGAATATGTAC
ACTTCATCCCTGGATGGATGCCTGGCCTCACTTCTGTTCCATCCCTCTGCCCAGGACTTG
GCTGGCTCCAGGATTGGTGCCTTCTCTTATGGCTCTGGCTTAGCGGAAAGTTTCTTTTCA
TTTCGGGTATCCCAGGATGCTTCTCCAGGCTCCTCCCCGGAGAAGCTGGTATCCAGTACA
TCAGACCTGCCAAAATGTCTCACCTCCCGGAAGCATATGTCTCCTGAGAAGTTTACAGAA
ATAATGGACCAAAGAGAACAATTCTACCACAAGGTGAATTTCTCAGCACTTGGTGGCAAA
AACAGCCTTTTCCCAGGCACT---TACCCGGAGCCAGTGGATGAGCTGTGTCACCGAAAG
TATGCCCGGCGTCCGGTC
>balAcu1
------------------------------------------------------------
--------------------------------------------GTTTTCTACAGTCCCT
GCTATCCCCTTGGCCAAAAGAGATGCTTGGCCAAAGGATGTGGGCATCCTTGCCCTGGAG
GTCCATTTCCCAGCCCAATATGTGGACCAAACAGACATGGAGAAGTTTAACGATGTGGAG
GCAGGGAAGTACACAGTGGGCATGGGCCAAACCCAGATGGGCTTCTGCTCAGTCCAGGAG
GGCATCAACTCCCTGTGCCTGACGGTGGTGCAGCAGTTGATGGAGCTGACACAGCTCCCG
TGGGAATCTGTGGGCCGGCTGGAAGTGGGCACTGAGACCATCATTGACAACTCCAAGGCT
GTCAAAACAGTGCTCATGGAGCTCTTCCAGGATTCAGGCAACACTGACATTGAGGGCATA
GACACCACCAGTGCCTGCTACGGTGACACTGCCTCTCTCTTCAGTGTTTCCAACTGGGTG
GAGTCCAGCTCCTGGGATGGGCTTAGAGCAACCCACATGGAGAATGTATATGACTTCTAC
AAAGCAGATATGACTTCAGAGTGCCCACGATTGGATGGGAAGCTCTCCATCCAGCGCTAC
TTACGGGCGCTGGACCGATGCTACATGTTATACAGTCAAAAGATCCAGAACCAGTGGGAG
CAAGCTGGCATCGATCGACATTTCACTCTTGATGATTTACAGTTTATGATCTTTCACACA
CCCTTCTGCAAGATGGTCCAGAAATCCCTGGCTCACCTGATGTTCAATGACATTCTGTTA
GCCAGTGGCAACACACAGACCGGCCTCTATAAGAGGCTGGACGCCTTCAGGGGGCTAAAG
CTGGAAGACACCTACACCAATAAGGACGTAGAAAAAGCATTTCAAAAGGCCTCTCTAGAC
ATGTTCAACAAGAAGAGCAAGGCCTCCCTCTACCTCTGCACACAC-AGGGGAATATGTAC
ACTTCATCCCTGGATGGATGCCTGGCCTCACTTCTGTCCCCTCACTCTGCCCAGGACTTG
GCTGGCTCCAGGATTGGTGCCTTCTCTTATGGCTCTGGCTTAGCGGAAAGTTTCTTTTCA
TTTCGGGTGTCCCAGGATGCTTCTCCAGGCTCCCCCCTGGAGAAGCTGGTATCCAGTACC
TCAGACCTGCCAAAATGTCTCGCCTCCCGGAAGCGTATGTCTCCTGAGAAGTTTACAGAA
ATAATGGACCAAAGAGAACAATTCTACCACAAGGTGAATTTCTCACCACTTGGTGACCAA
AACAGCCTTTTCCCAGGCACT---TACCTGGAGCAAGTGGATGAAGGGTATCACCGAAAG
TATGCCCGGCGTCCGGTC
>panHod1
ATGCAGCGGCTGTTGACTCCAGTGAGGCGGGTGTTGCAAGTGAAGAGAGTGATGCAAGAA
GCTTCCCTCCTGCCTGCCCGCCTTCTCCCCGCAGCCCACCCCAGTTTTTCTACAGTTCCG
GCTGTCCCCTTGGCCAAAACAGATACTTGGCCAAAGGATGTGGGTATTCTTGCCATGGAG
GTCTACTTTCCAGCCCAATATGTGGACCAAACAGAGCTGGAGAAGTTTAACAAGGTGGAG
GCAGGGAGGTACACCGTGGGCTTGGGCCAGACCCAGATGGGCTTCTGCTCAGTCCAGGAG
GACGTCAACTCCCTGTGCCTGACGGTGGTGCAACAGCTGATGGAGCGCACGCAGCTCCCC
TGGGACTCTGTGGGCCGCCTGGAAGTGGGCACTGAGACCATCATCGATAAGTCCAAGGCT
GTCAAAACAGTGCTCATGGAGCTCTTCCAGGATTCAGGCAACACTGACATTGAGGGCATA
GATACCACCAATGCCTGCTACGGTGGCACTGCCTCCCTCTTCAATGCTGCCAACTGGATG
GAATCCAGCTCCTGGGATGGGCTTAGAGGAACCCACATGGAGAACGTGTACGACTTCTAC
AAACCAGATGTGACTTCAGAGTACCCACTGGTGGATGGGAAGCTCTCCATCCAGTGCTAC
TTACGGGCCCTGGACAAATGTTACGCATTTTACCGTCAAAAGATCGAGAAACAGTGGAAG
CAAGCTGGCATCGATCGGCCTTTCACTCTCGATGATGTGCAGTATATGATTTTTCACACG
CCTTTCTGCAAGTTAGTCCAGAAATCCCTGGCCCGCCTGATGTTCAATGACTTCCTGTTG
GCCAGTGGTGACACACAGACTAGCATCTACAAGGGGTTGGAGGCCTTCAGGGGACTAAAG
CTGGAAGACACCTACACCAATAAGGAGGTAGATAAAGCATTTCTAAAAGCCTCCCTGAAC
ATGTTCAATAAGAAAACCAAGAACTCCCTCTACCTCTCCACGTACAATGGGAATATGTAC
ACCTCATCCCTATATGGATGCCTGGCCTCACTTCTAGCCCATCACTCTGCCCAAGACTTG
GCTGGCTCCAGGATCGGTGCCTTCTCTTATGGCTCTGGTTTGGCAGCAAGTTTCTTTTCT
TTCCGGGTGTCCCAGGATGCTTCTCCGGGCTCCCCGCTGGAGAAGCTGGTATCCAGTACA
TCAGACCTGCAGAAACGTCTTGCCTCCCGGAAGTGTGTGTCTCCTGAGGAGTTCACAGAA
ATAATGAACCAAAGAGAACAATACTACCACAAGATGAATTTCTCACCACCTGGTGATAAG
AACAGCCTTTTCCCAGGCACTTGGTACCTGGAGCGAGTGGATGAGCTATATCGCCGAAAG
TACGCCCGGCGTCCCGTC
>bosTau8
ATGCAGCGGCTGTTGACTCCAGTGAGGCAGGTGTTGCAAGTGAAGAGAGTGATGCAAGAA
GCTTCCCTCCTGCCTGCCCGCCTTCTCCCAGCAGCCCACCCCAGTTTTTCTACAGTTCCG
GCTGTCCCCTTGGCCAAAACAGATACTTGGCCAAAGGATGTGGGTATTCTTGCCATGGAG
GTCTACTTTCCAGCCCAATATGTGGACCAAACAGAGCTGGAGAAGTTTAACAAAGTGGAG
GCAGGGAGGTACACCGTGGGCTTGGGCCAGACCCAGATGGGCTTCTGCTCAGTCCAGGAG
GATGTCAACTCCCTGTGCCTGACGGTGGTGCAACAGCTGATGGAGCGCACGCAGCTCCCC
TGGGACTCTGTGGGCCGCCTGGAAGTGGGCACTGAGACCATCATCGATAAGTCCAAGGCT
GTCAAAACAGTGCTTATGGAGCTCTTCCAGGATTCAGGCAACACTGACATTGAGGGCATA
GATACCACCAATGCCTGCTACGGTGGCACTGCCTCCCTCTTCAATGCTGCCAACTGGATG
GAATCCAGCTCCTGGGATGGGCTTAGAGGAACCCACATGGAGAATGTGTACGACTTCTAC
AAACCAGATGTGACTTCAGAGTACCCACTGGTGGATGGGAAGCTCTCCATCCAGTGCTAC
TTACGGGCCCTGGACAAATGCTATGCATTCTACCGTCAAAAGATCGAGAAACAGTGGAAG
CAAGCTGGCATCGATCGGCCTTTCACTCTCGATGATGTGCAGTATATGATTTTTCACACG
CCTTTCTGCAAGTTAGTCCAGAAATCCCTGGCCCGCCTGATGTTCAATGACTTCCTGTTG
GCCAGTGGTGACACACAGACTGGCATCTACAAGGGCTTGGAGGCCTTCAGGGGACTAAAG
CTGGAAGACACCTACACCAATAAGGATGTAGATAAAGCATTTCTAAAAGCCTCTCTGAAC
ATGTTCAATAAGAAAACCAAGAACTCCCTCTACCTCTCCACGTACAACGGGAATATGTAC
ACCTCATCCCTATATGGATGCCTGGCCTCACTTCTGGCCCATCACTCTGCCCAAGACTTG
GCTGGCTCCAGGATCGGTGCCTTCTCTTATGGCTCTGGTTTGGCAGCAAGTTTCTTTTCT
TTCCGGGTGTCCCAGGATGCTTCTCCAGGCTCCCCACTGGAGAAGCTGGTATCCAGTACA
TCAGACCTGCAGAAACGTCTTGCCTCCCGGAAGCGTGTGTCTCCTGAGGAGTTCACAGAA
ATAATGAACCAAAGAGAACAATACTACCACAAGATGAATTTCTCACCACCTGGTGATAAG
AACAGCCTTTTCCCAGGCACTTGGTACCTGGAGCGAGTGGATGAGCTGTATCGCAGGAAG
TACGCCCGGCGTCCCGTT
>bisBis1
ATGCAGCGGCTGTTGACTCCAGTGAGGCAGGTGTTGCAAGTTAAGAGAGTGATGCAAGAA
GCTTCCCTCCTGCCTGCCCGCCTTCTCCCAGCAGCCCACCCCAGTTTTTCTACAGTTCCG
GCTGTCCCCTTGGCCAAAACAGATACTTGGCCAAAGGATGTGGGTATTCTTGCCATGGAG
GTCTACTTTCCAGCCCAATACGTGGACCAAACAGAGCTGGAGAAGTTTAACAAAGTGGAG
GCAGGGAGGTACACCGTGGGCTTGGGCCAGACCCAGATGGGCTTCTGCTCAGTCCAGGAG
GATGTCAACTCCCTGTGCCTGACGGTGGTGCAACAGCTGATGGAGCGCACGCAGCTCCCC
TGGGACTCTGTGGGCCGCCTGGAAGTGGGCACTGAGACCATCATCGATAAGTCCAAGGCT
GTCAAAACAGTGCTTATGGAGCTCTTCCAGGATTCAGGCAACACTGACATTGAGGGCATA
GATACCACCAATGCCTGCTATGGTGGCACTGCCTCCCTCTTCAATGCTGCCAACTGGATG
GAATCCAGCTCCTGGGATGGGCTTAGAGGAACCCACATGGAGAATGTGTACGACTTCTAC
AAACCAGATGTGACTTCAGAGTACCCACTGGTGGATGGGAAGCTCTCCATCCAGTGCTAC
TTACGGGCCCTGGACAAATGCTACGCATTCTACCGTCAAAAGATCGAGAAACAGTGGAAG
CAAGCTGGCATCGATCGGCCTTTCACTCTCGATGATGTGCAGTATATGATTTTTCACACG
CCTTTCTGCAAGTTAGTCCAGAAATCCCTGGCCCGCCTGATGTTCAATGACTTCCTGTTG
GCCAGTGGTGACACACAAACTGGCATCTACAAGGGCTTGGAGGCCTTCAGGGGACTAAAG
CTGGAAGACACCTACACCAATAAGGATGTAGACAAAGCATTTCTAAAAGCCTCTCTGAAC
ATGTTCAATAAGAAAACCAAGAACTCCCTCTACCTCTCCACGTACAACGGGAATATGTAC
ACCTCATCCCTATATGGATGCCTGGCCTCACTTCTGGCCCATCACTCTGCCCAAGACTTG
GCTGGCTCCAGGATCGGTGCCTTCTCTTATGGCTCTGGTTTGGCAGCAAGTTTCTTTTCT
TTCCGGGTGTCCGAGGATGCTTCTCCGGGCTCCCCGCTGGAGAAGCTGGTATCCAGTACA
TCAGACCTGCAGAAACGTCTTGCCTCCCGGAAGCGTGTGTCTCCTGAGGAGTTCACAGAA
ATAATGAACCAAAGAGAACAATACTACCACAAGATGAATTTCTCACCACCTGGTGATAAG
AACAGCCTTTTCCCAGGCACTTGGTACCTGGAGCGAGTGGATGAGCTGTATCGCCGGAAG
TACGCCCGGCGTCCCGTC
>oviAri3
ATGCAGCGGCTGTTGACTCCAGTGAGGCGGGTGTTGCAAGTGAAGAGAGTGATGCAAGAA
GCTTCCCTCCTGCCTGCCCGCCTTCTCCCCGCAGCCCACCCCAGTTTTTCTACAGTTCCG
GCTGTCCCCTTGGCCAAAACAGATACTTGGCCAAAGGATGTGGGTATTCTTGCCATGGAG
GTCTACTTTCCAGCCCAATATGTGGACCAAACAGAGCTGGAGAAGTTCAACAAGGTGGAG
GCAGGGAGGTACACCGTGGGCTTGGGCCAGACCCAGATGGGCTTCTGCTCAGTCCAGGAG
GATGTCAACTCCCTGTGCCTGACGGTGGTGCAACAGCTGATGGAGCGCACGCAGCTCCCC
TGGGACTCTGTGGGCCGCCTGGAAGTGGGCACTGAGACCATCATCGATAAGTCCAAGGCT
GTCAAAACAGTGCTCATGGAGCTCTTCCAGGATTCAGGCAACACTGACATTGAAGGCATA
GATACCACCAATGCCTGCTACGGTGGCACTGCCTCCCTCTTCAATGCTGCTAACTGGATG
GAATCCAGCTCCTGGGATGGGCTTAGAGGAACCCACATGGAGAACGTGTACGACTTCTAC
AAACCAGATGTGACTTCAGAGTACCCACTGGTGGATGGGAAGCTCTCCATCCAGTGCTAC
TTACGGGCCCTGGACAAATGTTACGCATTTTACCGTCAAAAGATCGAGAAACAGTGGAAG
CAAGCTGGCATCGATCGGCCTTTCACTCTCGATGATGTGCAGTATATGATTTTTCACACG
CCTTTCTGCAAGTTAGTCCAGAAATCCCTGGCCCGCCTGATGTTCAATGACTTCCTGTTG
GCCAGTGGTGACACACAGACTGGCATCTACAAGGGGTTGGAGGCCTTCAGGGGACTAAAG
CTGGAAGACACCTACACCAATAAGGAGGTAGATAAAGCATTTCTAAAAGCCTCCCTGAAC
ATGTTCAATAAGAAAACCAAGAACTCCCTCTACCTCTCCACGTACAATGGGAATATGTAC
ACCTCATCCCTATATGGATGCCTGGCTTCACTTCTGGCCCATCACTCTGCCCAAGACTTG
GCTGGCTCCAGGATCGGTGCCTTCTCTTATGGCTCTGGTTTGGCAGCAAGTTTCTTTTCT
TTCCGGGTGTCCCAGGATGCTTCTCCGGGCTCCCCGCTGGAGAAGCTGGTATCCAGTACA
TCAGACCTGCAGAAACGTCTTGCCTCCCGGAAGCGTGTGTCTCCTGAGGAGTTCACAGAA
ATAATGAACCAAAGAGAACAATACTACCACAAGATGAATTTCTCACCACCTGGTGATAAG
AACAGCCTTTTCCCAGGCACTTGGTACCTGGAGCGAGTGGATGAGCTATATCGCCGAAAG
TACGCCCGGCGCCCCGTC
>capHir1
ATGCAGCGGCTGTTGACTCCAGTGAGGCGGGTGTTGCAAGTGAAGAGAGTGGTGCAAGAA
GCTTCCCTCCTGCCTGCCCGCCTTCTCCCCGCAGCCCACCCCAGTTTTTCTACAGTTCCA
GCTGTCCCCTTGGCCAAAACAGATACTTGGCCAAAGGATGTGGGTATTCTTGCCATGGAG
GTCTACTTTCCAGCCCAATACGTGGACCAAACAGAGCTGGAGAAGTTCAACAAGGTGGAG
GCAGGGAGGTACACCGTGGGCTTGGGCCAGACCCAGATGGGCTTCTGCTCAGTCCAGGAG
GACGTCAACTCCCTGTGCCTGACGGTGGTGCAACAGCTGATGGAGCGCACTCAGCTCCCC
TGGGACTCTGTGGGCCGCCTGGAAGTGGGCACTGAGACCATCATCGATAAGTCCAAGGCT
GTCAAAACAGTGCTCATGGAGCTCTTCCAGGATTCAGGCAACACTGACATTGAGGGCATA
GATACCACCAATGCCTGCTACGGTGGCACTGCCTCCCTCTTCAATGCTGCCAACTGGATG
GAATCCAGCTCCTGGGATGGGCTTAGAGGAACCCACATGGAGAACGTGTACGACTTCTAC
AAACCAGATGTGACTTCAGAGTACCCGCTGGTGGATGGGAAGCTCTCCATCCAGTGCTAC
TTACGGGCCCTGGACAAATGTTACGCATTTTACCGTCAAAAGATCGAGAAACAGTGGAAG
CAAGCTGGCATCGATCGGCCTTTCACTCTCGATGATGTGCAGTATATGATTTTTCACACG
CCTTTCTGCAAGTTAGTCCAGAAATCCCTGGCCCGCCTGATGTTCAATGACTTCCTGTTG
GCCAGTGGTGACACACAGACTGGCATCTACAAGGGGTTGGAGGCCTTCAGGGGACTAAAG
CTGGAAGACACCTACACCAATAAGGAGGTAGACAAAGCATTTCTAAAAGCCTCCCTGAAC
ATGTTCAATAAAAAAACCAAGAACTCCCTCTACCTCTCCACGTACAACGGGAACATGTAC
ACCTCATCCCTATATGGATGCCTGGCCTCACTTCTGGCCCATCACTCTGCCCAAGACTTG
GCTGGCTCCAGGATCGGTGCCTTCTCTTATGGCTCTGGTTTGGCAGCAAGTTTCTTTTCT
TTCCGGGTGTCCCAGGATGCTTCTCCAGGCTCCCCGCTGGAGAAGCTGGTATCCAGTACA
TCAGACCTGCAGAAACGTCTTGCCTCCCGGAAGCGTGTGTCTCCTGAGGAGTTCACAGAA
ATAATGAACCAAAGAGAACAATACTACCACAAGATGAATTTCTCACCACCTGGTGATAAG
AACAGCCTTTTCCCAGGCACTTGGTACCTGGAGCAAGTGGATGAGCTATATCGCCGAAAG
TACGCCCGGCGTCCCGTC
>equCab2
ATGCAGCGGCTGTTGACTCCAGTGAAGCGGGTCTTGCAAGTGAAAAGAGTGATGCAGGAA
GCTCCACTCATGCCTGCTCGCCTTCTTCCAGCAGCCCACCAAAGGTTTTCTGCAGTCCCT
GCTGTCCCCTTGGCCAAAACGGATACTTGGCCAAAGGATGTCGGCATCCTTGCCCTGGAG
GTCTATTTCCCAGCCCAGTATGTGGACCAAACGGACCTGGAGAAGTATGACAATGTGGAA
GCAGGGAGGTACACAGTGGGCTTAGGCCAAACCCATATGGGCTTCTGCTCCGTCCAGGAG
GACATCAACTCCCTGTGCCTGACGGTGGTGCAGCAGCTGATGGAGCGCACGCAGCTCCCA
TGGGACTCTGTGGGACGGCTGGAAGTGGGCACTGAGACCATCATCGACAAGTCCAAGGCT
GTCAAAACAGTGCTCATGGAGCTCTTCCAGGATTCGGGCAACACTGACATTGAGGGCATA
GATACCACCAACGCCTGCTATGGTGGCACTGCCTCCCTCTTCAATGCTGCCAACTGGATG
GAATCTAGCTCCTGGGATGGGCTTAGAGGAACCCACATGGAGAATGTATATGACTTCTAC
AAACCTGATGCAACTTCAGAGTACCCGATTGTGGATGGGAAGCTCTCCATTCAGTGCTAC
TTACAGGCCTTGGACCGATGTTACACAACATACCGTCAAAAAATCCAGAACCAGTGGAAG
CAAGTTGGCATGGATCGACCTTTCACCCTTGATGATTTACAGTTTATGATCTTTCACACA
CCCTTCTGCAAGATGGCCCAGAAATCCCTGGCTCGCCTGATGTTCAATGACTTCCTGTCA
ACCAGCAAAGACACACAGACCAGCCTCTACAAGGAGCTGGAGGCCTTCAGGGGGCTAAAG
CTGGAAGACACCTACACCAACAAGGACATGGATAAAGCACTTCAAAAGGCCTCTCTGGAC
ATATTCAACAAGAAAACCAAGGCCTCTCTTTACCTTTCCACGCACAATGGGAATACGTAC
ACCTCATCTCTCTATGGGTGCCTGGCCTCACTTCTGGCCCAGCACTCTGCCCAAGACTTG
GCTGGCTCCAGGATTGGTGCCTTCTCTTATGGCTCTGGCTTGGCAGCAAGTTTTTTCTCA
TTTCGAGCATCCCAGAATGCTTCTCCAGGCTCCCCACTGGAGAAGCTGGTATCTAGTGTA
TCAGACCTGCCAAAACGCCTCGCCTCTCGGAAGCGTATGTCTCCCGAAGAGTTCACAGAA
ATAATGGATGAAAGAGAACACTTCTACCACAAGGTGAATTTCTCACCTCCTGGTGATGCA
AACAGCCTTTTCCCAGGCACTTGGTACCTGGAGCGAGTGGATGAGCTCCATCGCCGAAAG
TATGCCCGGCGTCCAGTC
>cerSim1
ATGCAACGGCTGTTGACTCCAGTGAAGCGGGTCTTGCAAGCGAAAAGAGTGACGCAGGAA
GCTTCCCTCATGCCTGCTCGCCTTCTCCCAACAGCCCACCAAAGGTTTTCTACAGTCCCT
GCTGTCCCCCTGGCCAAAACAGGTACTTGGCCAAAGGATGTGGGAATCCTTGCCCTGGAG
GTCTATTTCCCAGCCCAATATGTGGACCAAACAGATCTGGAGAAGTATAACAATGTGGAA
GCAGGGAGGTACACAGTGGGCTTGGGCCAAACCCATATGGGCTTCTGCTCAGTCCAGGAG
GACATCAACTCCCTGTGCCTGACGGTGGTGCAGCAGCTGATGGAGCGCACACAGCTCTCA
TGGGACTCTGTGGGCCGGCTGGAAGTGGGCACTGAGACCATCATCGACAAGTCGAAGGCT
GTCAAAACAGTGCTCATGGAGCTCTTCCAGGATTCCGGCAACACTGACATTGAGGGCATA
GATACCACCAATGCCTGCTATGGTGGCACTGCCTCCCTCTTCAATGCTGCCAACTGGATG
GAGTCCAGCTCCTGGGATGGGCTTAGGGGAACCCACATGGAGAATGTATACGACTTCTAC
AAACCAGATGCGACCTCAGAGTACCCAATTGTGGATGGGAAGCTCTCCATTCAGTGCTAC
TTACAGGCCTTGGACAGATGTTACACAACATACCGTCAAAAAATCCAGAACCAGTGGAAG
CAAGCTGGCATCGATCGACCTTTCACCCTTGATGATTTACAGTTTATGATCTTTCACACA
CCCTTCTGCAAGATGGCCCAGAAATCCCTGGCTCGCCTGATGTTCAATGACTTCCTGTCA
GCCAGCAGCGACACACAGACCAGCCTCTATAAGGGGCTGGAGGCCTTCAGGGGGCTAAAG
CTGGAAGACACCTATACCAACAAGGACATGGATAAAGCACTTCAAAAGGCCTCCCTGGAC
ATGTTCAACAAGAAAACCAAGGCCTCGCTTTACCTCTCCACGCACAATGGGAATACGTAC
ACCTCATCTCTGTATGGGTGCCTGGCCTCACTTCTGTCCCAGCACTCTGCCCAAGACTTG
GCTGGCTCCAGGATTGGTGCCTTCTCTTATGGCTCTGGCTTGGCAGCAAGTTTTTTTTCA
TTTCGAGCATCCCAGGATGCTTCTCCAGGTTCCCCCTTGGAGAAGCTGGTATCCAGTGTA
TCAGACCTGCCAAAACGCCTCGCCTCTCGGAAGCGTGTGTCTCCTGAGAAGTTCACAGAA
ATAATGGACGAAAGAGAACACTTCTACCACAAGGTGAATTTCTCACCACCTGGTGACACA
AACAGCCTTTTCCCAGGCACTTGGTACCTGGAGCGAGTGGATGAGCTACACCGCAGAAAG
TATGCCCGGCGTCCAGTC
>felCat8
ATGCAACGGCTGTTGACTTCAGTGAAGCGGGTCTTGCAAGTGAAGAAAGCAATGCAGGAA
GCCTCGCTCTCACCTGCTAGCCTTCTCCCAGGAGCCCACCAAAGGTTTTCTACAGTTCCT
GCTGTCCCCTTGGCCAAAACAGATACTTGGCCAGAGAATGTGGGGATCCTTGCCTTGGAG
GTCTATTTCCCAGCCCAATATGTGGACCAANNNNNNNNNNNNNNNNNTAACAATGTGGAA
GCAGGGAGGTACACAGTGGGCTTGGGCCAAACCCATATGGGCTTCTGCTCAGTCCAGGAG
GACATCAACTCCCTGTGCCTGACGGTGGTACAGCAGCTGATGGAACGCACGCAGCTCCCG
TGGGACTCTGTGGGCAGGCTGGAAGTGGGCACTGAGACCATCATCGACAAGTCCAAGGCT
GTCAAAACAGTGCTCATGGAGCTCTTCCAGGATTCGGGCAACACTGACATTGAGGGCATA
GATACCACCAATGCCTGCTACGGTGGCACTGCCTCCCTCTTCAATGCTGCCAACTGGGTA
GAGTCCAGCTCCTGGGATGGGCTTAGGGGAACCCACATGGAGAACGTATACGACTTCTAC
AAACCAGATGGGGCTACAGAGTACCCAATGGTGGATGGGAAGCTCTCCATCCAGTGCTAC
CTACGGGCCTTGGACAGATGTTACACATTATACCGTCAAAAAATCCAGAACCAGTGGAAG
CAAGCTGGCATCGATCGGCCTTTCACTCTCGATGACTTACAGTTTATGATCTTTCACACG
CCCTTCTGCAAGATGGTCCAGAAATCTCTGGCTCGCCTGATGTTCAATGACTTCCTGTCA
GCCAGCAGCAACACGAAGACCAGCCTGTATAAGGGGCTGGAGGACTTCAGGGGGCTAAAG
CTGGAAGACACCTACACCAACAAGGACCTGGATAAGGCACTTCAAAAGGCCTCTCTGGAC
ATGTTCAACAAGAAAACCAAGGCCTCCCTTTACCTCTCCACGNNNNNNNNNNNTACATAC
ACCTCATCGCTGTATGGATGTTTGNNNNNNNNNNNGTCCCANNNNNNNNNNNNNNNNNNN
NNNNNNNNNNNNNNNNNNNNNNNNNNNNNNNNNNNNNNNNNNNNNNNNNNNNNNNNNNNN
NNNNNNNNNNNNNNNNNNNNNNNNNNNNGATCCCCCCTGGAGAAGCTGGTGTCCAGTGTC
TCAGACCTGCCAAAGCGCCTCGCCTCCCGGAAGCGTATGTCTCCCGAGGAGTTCACAGAA
ATAATGGACCAAAGAGAACAATTCTACCATAAGGTGAATTTCTCACCACCTGGTGACATA
AGCAGCCTGTTCCCAGGCACCTGGTACCTGGAGCAAGTGGATGAGCTACATCGTCGCAAG
TACGCCCGGCGACCGGTC
>canFam3
ATGCAACGGCTGTTGACTTCAGTGAAGAGGGTTTTCCAAGTAAAGACAACAATGAAGGAA
GCCTTCCTCTCACCAGCTAGCCTTCTTCCAGGAGCCCACCAAAGGCTTTCTACAATCTCT
GCTGGCCCCTTGGCCAAAACAGACACTTGGCCAAAGGATGTGGGCATCCTTGCCCTGGAG
GTCTATTTCCCTGCCCAGTATGTGGACCAAACAGACCTGGAGAAGTATAACAATGTGGAA
GCAGGGAGGTACACGGTGGGCTTGGGCCAAACCCATATGGGCTTCTGCTCCGTCCAGGAG
GACATCAACTCCCTGTGCCTGACGGTGGTGCAGCGGCTGATGGAACGCACACAGCTCCCA
TGGGACTCTGTGGGTTGGCTGGAAGTGGGCACTGAGACCATCATTGACAGGTCCAAGGCT
GTCAAAACAGTGCTCATGGAGCTCTTCCAGGATTCGGGCAATACTGACATTGAGGGCATA
GATACCACCAATGCCTGCTACGGTGGCACTGCCTCCCTCTTCAATGCTGCCAACTGGGTG
GAATCCAGCTCCTGGGATGGGCTTAGAGGAACCCACATGGAGAATGTATACGACTTCTAC
AAACCAGATGCGGCTACAGAGTACCCAATAGTGGATGGGAAGCTCTCCATCCAGTGCTAC
CTACGGGCCTTGGACAGGTGTTACACATTATACCGTCAAAAAATCCAGAAACAGTGGAAA
CAAGCTGGCATCGATCGGCCTTTCACTCTCGATGACTTACAGTTTATGATCTTTCACACA
CCCTTCTGCAAGATAGTCCAGAAATCCCTGGCTCGCCTGATGTTCAATGACTTCCTGTCA
GCCAGCAGTGACACACAGACCAGCCTCTATAAGGAGCTGGAGACCTTCAGGGGGCTGAAG
CTGGAAGACACCTACACCAACAAGGACATGGATAAAGCACTTCAAAAGGTCTCCCTGGAC
TCATTCAACAAGAAAACCAAGGCCTCCCTTTACCTCTCCACACACAATGGGAATATGTAC
ACCTCATCTCTTTACGGGTGCCTGGCTTCCCTTCTGTCCCAGCACTCTGCCCAAGACTTG
GCTGGCTCCAGGATTGGGGCCTTCTCTTACGGCTCTGGCTTGGCAGCAAGTTTTTTTTCA
TTTAGAGTGTCCCAGGATGCTTCTCCAGGATCCCCCCTGGAGAAGCTGGTGTCTAGTATG
TCAGACCTGCCAAAACGTCTCGCCTCCCGGAAGCGTATGTCCCCTCAGGAGTTCACAGAA
ATAATGGACCAAAGGGAACAATTCTACCATAAGGNGAATTTCTCACCACCTGGGGACANN
NNNNNNNNNNNNNNNGNNNNNNNNNNNNNNNNNCGGGTGGATGAGCTGTATCGCCGCAAG
NNNNNNNNNNNNNNAGTG
>musFur1
ATGCAGCGGCTGTTGACTTCAGTGAAGCGGGTCTTGCAAGTGAAGACAGCAATGCAGGAC
GTCTTCATCTCACCTGCTAGCCATCTTCCCACAGCCCACCAAAGGTTTTCAACCATCCCT
GCTGTCCCCTTGGCCAAAACAGATACTTGGCCAAAGGATGTGGGCATCCTTGCTCTGGAG
GTCTATTTCCCAGCCCAGTATGTGGACCAAACAGACCTGGAGAAGTTTAACAATGTGGAA
GCAGGGAGGTACACGGTGGGCTTGGGCCAAACCCATATGGGCTTCTGCTCAGTCCAGGAG
GACATCAACTCCCTGTGCCTGACGGTGGTGCAGCGGCTGATGGAGCGCACACAGCTCCCA
TGGGACTCTGTGGGACGGCTGGAAGTGGGCACTGAGACCATCATTGACAAGTCCAAGGCT
GTCAAAACAGTGCTCATGGAGCTCTTCCAAGACTCGGGAAACACTGACATTGAGGGCATA
GATACCACCAATGCCTGCTACGGTGGCACTGCCTCCCTTTTCAATGCTGCCAACTGGATA
GAGTCCAGCTCCTGGGATGGGCTTAGAGGAACCCACATGGAGAACGTTTACGACTTCTAC
AAACCAGATGCGTCTTCAGAGTACCCGATAGTGGATGGGAAGCTCTCCATCCAGTGCTAC
CTACGGGCCTTGGACAGATGTTACACGTTATACCGTCAAAAAATCCAGAACCAGTGGAAA
CAAGCTGGCATCAATCGGCCTTTCACTCTTGATGACTTACAGTTCATGATCTTTCACACG
CCCTTCTGCAAGATGGTCCAGAAATCCCTGGCTCGCCTGATGTTCAATGACTTCTTGTCA
GCCAGCAGCGACACGCAGACCAGCCTCTATAAGGGGCTTGAGGCCTTCAGGGGGCTAGCG
CTGGAAGAAACCTACACCAACAAGGACATGGATAAGGCACTTCAAAAGGCCTCCCTGGAC
ATGTTCAACAAGAAGACCAAGGCCTCTCTTTACCTCTCCACGCACAATGGGAATACGTAC
ACCTCATCCCTGTATGGGTGTCTGGCCTCTCTTCTGTCCCAATACTCTGCCCAAGACCTG
GCTGGCTCTAGGATTGGGGCCTTTTCTTATGGCTCTGGCTTGGCAGCAAGTTTTTTTTCA
TTTCGAGTGTCCAAGGATGCTTCTCCAGGATCCCCCCTGGAGAAGTTGGTGTCTAGTATG
TCAGACCTTCCAAAACGCCTCGCCTCCCGGAAGCGTATGTCTCCTCAGGAATTCACAGAA
ATAATGGACCAAAGAGAACAATTCTACCATAAGGTGAATTTCTCACCACCTGGCGACACA
AGCAGTCTTTTCCCCGGCACGTGGTACCTGGAGCGGGTAGATGAGCTGTATCGTCGCAAG
TATGCCCGGCGACCAGTC
>ailMel1
ATGCAACGGCTGTTGACTTCAGTGAAGCGGGTCTTGCAAGTGAAGAGGGCAATGCAAGAA
GCCTTCATCTCACCTGCTAGCCTTCTTCCAGCAGCCCACCAAAGGTTTTCTACCATCCCT
GCTGTCCCCTTGGCCAAAACAGATACTTGGCCAAAGGATGTGGGCATCCTTGCCCTGGAG
GTCTATTTCCCAGCCCAGTATGTGGACCAAACAGACCTGGAGAAGTACAACAATGTGGAA
GCAGGGAGGTACACGGTGGGTTTGGGCCAAACCCATATGGGCTTCTGCTCAGTCCAGGAG
GACATCAACTCCCTGTGCCTGACCGTGGTGCAGCGGCTGATGGAGCGCACGCAGCTCCCA
TGGGACTCTGTGGGATGGCTGGAAGTGGGCACTGAGACCATCATTGACAAGTCCAAGGCT
GTCAAAACAGTGCTCATGGAGCTTTTCCAGGATTCAGGCAACACTGACATCGAGGGCATA
GATACCACCAATGCCTGCTACGGTGGCACTGCCTCCCTCTTCAATGCTGCCAACTGGGTG
GAGTCCAGCTCCTGGGATGGGCTTAGAGGAACCCACATGGAGAACGTATATGACTTCTAC
AAACCAGATGCAGCTACAGAGTACCCAATAGTGGATGGGAAGCTCTCCATCCAGTGCTAC
CTACGGGCCTTGGACAGATGTTACACATTATACCGTCAAAAAATCCAGAACCAGTGGAAA
CAAGCTGGCATCGATCGGCCTTTCACTCTTGATGACTTACAGTTTATGATCTTTCACACG
CCCTTCTGCAAAATGGTCCAGAAATCCCTGGCTCGCCTGATGTTCAATGACTTCCTGTCA
GCCAGCAGCGACACGCAGACCAGCCTCTATAAGGAGCTGGAGGCCTTCAGGGGGCTAACA
CTGGAGGAAACCTACACCAACAAGGACATGGATAAAGCACTTCAAAAGGCCTCCCTGGAC
ACGTTCAACAAGAAAACCAAGGGCTCCCTTTACCTCTCCACTCACAACGGGAATACATAC
ACCTCATCCTTATATGGGTGTCTGGCCTCCCTTCTGTCCCGGTATTCTGCCCAAGACTTG
GCTGGTTCCAGGATTGGAGCCTTCTCTTATGGCTCTGGCTTGGCAGCAAGTTTTTTTTCA
TTTCGAGTGTCCAAGGATGCTTCTCCAGGATCCCCCCTGGAGAAGCTGGTGTCTAGTATG
TCAGACCTGCCAAAACGCCTTGCCTCCCGGAAGCGTATGTCTCCTCAGGAATTCACAGAA
ATAATGGACCAAAGAGAACAATTCTACCATAAGGTGAATTTCTCACCACCTGGCGACACG
AGCAGTCTTTTCCCCGGCACGTGGTACCTGGAGCGAGTGGATGAGCTGTATCGCCGGAAG
TACGCCCGGCGACCAGTC
>ursMar1
ATGCAACGGCTGTTGACTTCAGTGAAGCGGGTCTTGCAAGTGAAGACAGCAATGCAAGAA
GCCTTCATCTCACCTGCTAGCCTTCTTCCAGCAGCCCACCAAAGGTTTTCTACCATCCCT
GCTGTCCCCTTGGCCAAAACAGATACTTGGCCAAAGGACGTGGGCATCCTTGCCCTGGAG
GTCTATTTCCCAGCCCAGTATGTGGACCAAACAGACCTGGAGAAGTATAACAATGTGGAA
GCAGGGAGGTACACGGTGGGTTTGGGCCAAACCCATATGGGCTTCTGCTCAGTCCAGGAG
GACATCAACTCCCTGTGCCTGACCGTGGTGCAGCAGCTGATGGAGCGCACGCAGCTCCCA
TGGGACTCTGTGGGACGGCTGGAAGTGGGCACTGAAACCATCATTGACAAGTCCAAGGCT
GTCAAAACAGTGCTCATGGAGCTTTTCCAGGATTCAGGCAACACTGACATCGAGGGCATA
GATACCACCAATGCCTGCTACGGTGGCACTGCCTCCCTCTTCAATGCTGCCAACTGGGTG
GAGTCCAGCTCCTGGGATGGGCTTAGAGGAACCCACATGGAGAACGTATATGACTTCTAC
AAACCAGATGTGGCTACAGAGTACCCAATAGTGGATGGGAAGCTCTCCATCCAGTGCTAC
CTACGGGCCTTGGACAGATGTTACACATTATACCGTCAAAAAATCCAGAACCAGTGGAAA
CAAGCTGGCATCGATCGGCCTTTCACTCTTGATGACTTACAGTTTATGATCTTTCACACA
CCCTTCTGCAAAATGGTCCAGAAATCCCTGGCTCGCCTGATGTTCAATGACTTCCTGTCA
GCCAGCAGTGACACACAGACCAGCCTCTATAAGGAGCTGGAGGCCTTCAGGGGGTTAACA
CTGGAAGAAACCTACACCAACAAGGACATGGATAAAGCACTTCAAAAGGCCTCCCTGGAC
ACGTTCAACAAGAAAACCAAGGCCTCCCTTTACCTCTCCACTCACAACGGGAATACATAC
ACCTCATCCTTATATGGGTGTCTGGCCTCCCTTCTCTCCCGGTATTCTGCCCAAGACTTG
GCTGACTCCAGAATTGGAGCCTTCTCTTATGGCTCTGGCTTGGCAGCAAGTTTTTTTTCA
TTTCGAGTGTCCAAGGATGCTTCTCCAGGATCCCCCCTGGAGAAGCTGGTGTCTAGTATG
TCAGACCTGCCAAAACGCCTTGCCTCCCGGAAGCGTATGTCTCCTCAGGAATTCACAGAA
ATAATGGACCAAAGAGAACAATTCTACCATAAGGTGAATTTCTCACCACCTGGTGACACG
AGCAGTCTTTTCCCCGGCACGTGGTACCTGGAGAAAGTGGATGAGCTGTATCGCCGGAAG
TATGCCCGACAACCAGTC
>odoRosDiv1
ATGCAGCGGCTGTTGACTTCAGTGAAGCGGGTCTTGCAAGTGAAGACAGCAATGCGGGAA
GCCTTCGCCTCACCTGCTAGCCTTCTTCCAGCAGCCCACCGAAGGTTTTCTACCACCCCT
GCTGTCCCCTTGGCCAAAACAGATACTTGGCCAAAGGATGTGGGCATCCTTGCCCTGGAG
GTCTATTTCCCAGCCCAGTATGTGGACCAAACAGACCTGGAGAAGTATAACAATGTAGAA
GCAGGGAGGTACACGGTGGGCTTGGGCCAAACGCATATGGGCTTCTGCTCAGTCCAGGAG
GACATCAACTCCCTGTGCCTGACGGTGGTGCAGCGGCTGATGGAGCGCACGCAGCTCCCG
TGGGACTCTGTGGGCTGGCTGGAAGTGGGCACTGAGACCATCATTGACAAGGCCAAGGCT
GTCAAAACAGTGCTCATGGAGCTCTTCCAGGATTCAGGCAACACTGACATTGAGGGCATA
GATACCACCAATGCCTGCTACGGTGGCACTGCCTCCCTCTTCAATGCTGCCAACTGGGTG
GAGTCCAGCTCCTGGGATGGGCTTAGGGGAACCCACATGGAGAACGTATATGACTTCTAC
AAACCAGATGCGGCTACAGAGTACCCAATAGTGGATGGCAAGCTCTCCATCCAGTGCTAC
CTACGGGCCTTGGACAGATGTTACACATTATACCGTCAAAAAATCCAGAACCAGTGGAAA
CAAGCTGGCATCGATCAGCCTTTCACTCTTGATGACTTGCAGTTTATGATCTTTCATACA
CCCTTCTGCAAGATGGTCCAGAAATCCCTGGCTCGCTTGATGTTCAATGACTTCCTGTCA
GCCAGCAACCACACGCAGACCAGCCTCTATAAGGGGCTAGAGGCCTTCAGGGGGCTAACG
CTGGAAGAAACCTACACCAACAAGGACATGGATAAAGCACTTCAAAAGGCCTCCCTGGAC
ATGTTCAACAAGAAAACCAAGGCCTCCCTTTACCTCTCCACTCACAACGGGAATATGTAC
ACCTCATCCCTGTATGGGTGTCTGGCCTCCCTTCTGTCCCATTACTCTGCCCAGGACTTG
GCTGGCTCCAGGATTGGGGCCTTCTCTTATGGCTCTGGCTTGGCAGCAAGTTTTTTTTCG
TTTCGAGCGTCCAAGGATGCTTCTCCAGGATCCCCCCTGGAGAAGCTGGTGTCTAGTATG
TCAGATCTGCCAAAACGCCTCGCCTCCCGGAAGCGTATGTCTCCTGAGGAGTTCACGGAA
ATAATGGACCAAAGAGAACAATTCTACCATAAGGTGAATTTCTCACCACCTGGTGACACG
AGCAGTCTCTTCCCCGGCACGTGGTACCTAGAGCGAGTGGATGAGCTATATCGCCGCAAG
TACGCCCGGCGACCAATC
>lepWed1
ATGCAACGGCTGTTGACTTCAGTGAAGCGGGTCTTGCAAGTGAAGACAGCAATACAGAAA
GCCTTCGCCTCACCTGCTAGCCTTCTTCCAGTAGCCCGCCAAAGGTTTTCTACCATCCCT
GCTGTCCCCTTGGCCAAAACAGATACTTGGCCAAAGGATGTGGGCATCCTTGCCCTGGAG
GTCTATTTCCCAGCCCAGTATGTGGACCAAACAGACCTGGAGAAGTATAACAATGTAGAA
GCAGGGAGGTACACCGTGGGCTTGGGCCAAACCCATATGGGCTTCTGCTCAGTCCAGGAG
GACATCAACTCCCTGTGCCTGACGGTGGTGCAGCGGCTGATGGAGCGCACGCAGCTCCCG
TGGGACTCTGTGGGATGGCTGGAAGTGGGCACTGAGACCATCATCGACAAGTCCAAGGCT
GTCAAAACAGTGCTCATGGAGCTCTTCCAGGATTCAGGCAACACTGACATTGAGGGCATA
GATACCACCAATGCCTGCTACGGGGGCACGGCCTCCCTCTTCCATGCTGCCAACTGGGTG
GAGTCCAGCTCCTGGGATGGGCTCAGAGGAACCCACATGGAGAACGTATACGACTTCTAC
AAACCAGATGCGGCTACAGAGTACCCAATAGTGGATGGCAAGCTCTCCATCCAGTGCTAC
CTACGGGCCTTGGACAGATGTTACACATTATACCGTCAAAAAATCCAGAACCAGTGGAAA
CAAGCTGGCATCGATCGGCCTTTCACTCTTGATGACTTGCAGTTTATGATCTTTCACACA
CCCTTCTGCAAGATGGTCCAGAAATCCCTGGCTCGCCTGATGTTCAGTGACTTCCTGTCA
GACAGCAACCACACGCGGACCCCCCTCTATGAGGGGCTAGAGGCCTTCAGGGGGCTAACG
CTGGAAGAAACCTACACCAACAAGGACATGGATAAAGCACTTCAAAAGGCCTCCCTGGAC
ATGTTCAACAAGAAAACCAAGGCCTCCCTTTACCTCTCCACTCACAACGGGAATACGTAC
ACCTCATCCCTATATGGGTGTCTGGCCTCCCTTCTGTCCCAGTACTCCGCCCAGGACTTG
GCTGGCTCCAGGATTGGGGCCTTCTCTTATGGCTCTGGCTTGGCAGCAAGTTTTTTTTCG
TTTCGAGCATCCAAGGATGCTTCTCCAGGATCCCCCCTGGAGAAGCTGGTGTCTAGTATG
TCAGACCTGCCACAACGCCTTGCCTCCCGGAAGCGTATGTCTCCTCAGGAGTTCACAGAA
ATAATGGACCAAAGAGAACAATTCTACCATAAGGTGAATTTCTCACCACCTGGCGACACG
AGCAGTCTTTTCCCCGGCACGTGGTACCTAGCGCGAGTGGATGAGCTATATCGTCGCAAG
TACGCCCGGCGACCAGTC
>manPen1
ATGCAGCGGCTGTTGACTCCAGTGAAGCGGGTCTTGCAAGTGAAGAGAGTGATACAAGAA
GCTTCCTTCTCGACTGCTTGCCTTCTCCCAGCAGCCCACCAAAGGTTTTCTACAGTCCCT
GCTGTTCCTTTGGCCAAAACAGGTACTTGGCCAAAGGACGTGGGCATTCTTGCCCTGGAG
GTCTATTTCCCAGCCCAATATGTGGACCAAACAGACCTGGAGAAGTATGACAATGTGGAA
GCAGGGAGGTACACAGTGGGCTTGGGCCAAACACAGATGGGCTTCTGCTCAGTCCAGGAA
GACATCAACTCCTTGTGCCTGACGGTGGTGCAGCAGCTGATGGAGCGCACAAAGCTCCCG
TGGGACTCTGTGGGCCGGCTGGAGGTGGGCACTGAGACCATCATTGACAAGTCCAAGGCT
GTCAAAACAGTGCTCATGGAGCTTTTCCAGGATTCAGGCAACACTGACATTGAGGGCATA
GATACCACCAATGCCTGCTATGGAGGCACTGCTTCCCTCTTCAATGCTGCCAACTGGGTG
GAGTCCAGCTCCTGGGATGGGCTCAGGGGAACCCACATGGAGAATGTATATGACTTCTAC
AAACCAGATGTGGCTTCAGAGTACCCAATAGTGGATGGGAAGCTCTCCATGCAGTGCTAC
TTAAGAGCCTTGGACCGATGTTACACGTTATACCGTGAAAAAATCCAGAAACAGTGGAAA
CAAGCTGGCATCCATCGGCCTTTCACTCTTGATGATTTACAGTTTATGATCTTTCACACT
CCCTTCTGCAAGATGGCCCAGAAATCCCTGGCTCGCCTGATGTTCAATGACTTCTTGTCG
GTCAGCAGTGACACACAGACCAGCCTCTATAAGGGACTAGAGGCCTTCAGGGGGCTAAGG
CCGGAAGACACCTACACCAACAAGGACATGGATAAAGCACTTCAAAAGGTCTCTCTGGAC
ACATTCAACAGGAAAACCAAGGCCTCCCTTTACCTCTCCACGCACAATGGGAATATGTAT
ACTTCATCCCTGTATGGGTGCTTGGCCTCACTTCTGTCCCAGCACTCTGCCCAGGACTTG
GCTGGCTCCAGGGTGGGTGCATTCTCCTACGGCTCGGGCTTGGCAGCAAGTTTTTTTTCA
TTTCGAGTGTCCCAGGATGCTTCTCCAGGCTCCCCCCTGGAGAGGCTGGTGTCCAGCATG
TCGGACCTGCCGAGACGCCTGGCCTCCCGGAAGTGTGTTTCTCCTAAGGAGTTCACAGAA
ATCATGGGCCAAAGAGAAGAATTCTACCACAAGGTGAATTTCTCACCACCTGGAGACACA
AACAACCTTTTTCCAGGCACTTGGTACCTGGAGCGAGTGGATGAGTTATATCGCCGCAAG
TATGCCCGGCATCCAATC
>eptFus1
ATGCAGCGGCTGCTGACTCCCGCCAAGCGGGTCTTGCAACTGACGAGGGTGCTCCAGGGA
GCACCTGCCATGCTTGCCCGCCTTCTCCCCACCGCCCATCACAGGTTTTCTACATTCCCT
GCTGTCCCCTTGGCCAAAACGAACACGTGGCCAAAGGATGTGGGCATCCTGGCCCTGGAG
GTGTACTTCCCAGCCCAGTACGTGGACCAAACCGACCTGGAGAAGTATAACAACGTGGAA
GCAGGGAGGTACACGGTGGGCTTGGGCCAGACCCACATGGGCTTCTGCTCCGTCAAGGAG
GACATCAACTCTCTGTGCCTGACGGTGGTGCAGCAGCTGATGGAGCGCACGGAGCTGCCC
TGGGACTCGGTGGGCCGGCTGGAAGTGGGCACGGAGACCATCATCGACAAGTCCAAGGCC
GTCAAAACAGTGCTCATGGAGCTCTTCCAGGACTCGGGCAACACGGACATCGAGGGCATC
GACACCACCAATGCCTGCTACGGGGGCACCGCCTCTCTCTTCAACGCGGCCAACTGGATG
GAGTCCAGCTCCTGGGATGGGCTTCGGGGAACCCACATGGAGAACGTGTACGATTTCTAT
AAACCAGATGGGGCTTCGGAATACCCAATGGTGGACGGGAAGCTCTCCATCCAGTGCTAC
ATTCGGGCCTTGGACCGGTGCTACACAGTCTACCGCCAGAAAATCCAGAACCAGTGGAAA
CAAGCTGGCAACGACCGAACCTTCACTCTGGATGACTTACAGTTCATGATCTTCCACTCA
CCCTTCTGCAAGTTGGTCCAGAAATCGCTGGCTCGCCTGATGTACAATGACTTCCTGTCG
GCCAGCAGCGACACTCAGAGCAGCCACTACAAGGGGCTGGAGGCCTTCAGGGGGCTAAAG
CTGGAAGACACCTACACCAACAAGGACCTGGACAAAGCTCTCCTGAAGGCCTCTCTGGAC
ACGTTCAACAAGAAGACCAAGGCCTCTCTTTACCTCTCCACGCACAATGGGAACACGTAC
ACCTCCTCCCTGTATGGGTGCCTGGCCTCACTTCTGTCCCATCACTCTGCCCAAGACTTG
GCCGGCTCCAGGATCGGCGCCTTCTCCTACGGCTCAGGCTTGGCAGCAAGTTTCTTCTCA
TTTCGCGCCTCCCAGGATGCTTCTCCAGGCTCCCCGCTGGAAAAGCTGGTGTCTAGTCTG
TCAGACCTGCCAAAACGCCTGGCCTCCCGGAAGCGCATGTCTCCCGAGGAGTTCACGAAA
ATAATGGACCAAAGAGAACAATTCTTCCACAAGGTGAATTTCTCACCCCCTGCTGACACA
ACCAGCCTTTTCCCAGGCACCTGGTACCTGGAGAGAGTGGATGAGCTGTATCGCCGAAAG
TATGCCCGGTGTCCGGTC
>myoDav1
ATGCAGCGGCTGCTGACTCCCGCCAAGCGGGTCTTGCAACTGAAGAGGGTGCTCCAGGGA
GCACCTGCCACGCTCACCCGCCTTCTCCCCGCCGCCCACCACAGGTTTTCTACAGTTCCT
GCTGTCCCCTTGGCCAAAACGGGTACTTGGCCGAAGGATGTGGGCATCCTGGCCCTGGAG
GTGTACTTCCCAGCCCAATACGTGGACCAAACAGACCTGGAGAAGTACAACAATGTGGAA
GCAGGGCGGTACACTGTGGGCCTGGGCCAAACCCGCATGGGCTTCTGCTCCGTCAAGGAG
GACATCAACTCCCTGTGCCTGACGGTGGTGCAGCAGCTGATGGAGCGCACGAAGCTCCCC
TGGGACGCGGTGGGCCGGCTGGAAGTGGGCACCGAGACCATCATCGACAAGTCCAAGGCT
GTCAAAACAGTGCTCATGGAGCTCTTCCAGGACTCGGGCAACACGGACATCGAGGGCATC
GACACCACCAATGCCTGCTACGGGGGCACTGCCTCCCTCTTCAATGCGGCCAACTGGATG
GAGTCCAGCTCCTGGGATGGGCTGCGGGGAACCCACATGGAGAACGTATACGATTTCTAC
AAACCAGATGGGGCTTCGGAATACCCATTGGTGGATGGGAAGCTCTCCATCCAGTGCTAC
ATACGGGCCTTGGACCGGTGCTACACAGTCTACCGCCAGAAAATCCAGAACCAGTGGAAA
CAAGCTGGCATCGACCGACCCTTCACTCTCGATGACTTACAGTTCATGATCTTCCACTCA
CCCTTCTGCAAGTTGGTCCAGAAATCGCTGGCTCGCCTGATGTACAATGACTTCCTATCG
GCCAGCAGCGAGACTCAGAGCAGCCGCTACAAGGGGCTGGAGACCTTCAGGGGGCTAAAG
CTGGAAGACACCTACACCAACAAGGACATGGACAAAGCTCTCCTGAAGGCCTCTCTGGAC
ATGTTCAACAAGAAAACCAAGGCCTCCCTTTACCTCTCCACGCACAATGGGAACACGTAC
ACCTCCTCCCTGTATGGGTGCCTGGCCTCACTTCTGTCCCATCACTCTGCCCAGGAATTG
GCCGGCTCCAGGATTGGCGCCTTCTCCTACGGCTCAGGCTTGGCAGCAAGTTTCTTCTCA
TTTCGCGCGTCCCAGGATGCTTCTCCGGGCTCCCCACTGGCAAACCTGGTCTCTAGTCTG
TCAGACCTGCCAAAGCGCTTGGACTCCCGGAAGCGCATGTCTCCTGAGGAGTTCACAGAA
ATAATGGACCAAAGAGAACAATTCTTCCACAAGGTGAATTTCTCACCGCCTGCTGACACC
ACCAGCCTTTTCCCAGGCACCTGGTACCTGGAGAGAGTGGATGAGCTGTATCGCCGAAAG
TACGCCCGGTGTCCGGTC
>myoLuc2
ATGCAGCGGCTGCTGACTCCCGCCAAGCGGGTCTTGCAACTGAAGAGGGTGCTCCAGGGA
GCACCTGCCATGCTTACCCGCCTTCTCCCCGCCGCCCACCGCAGGTTTTCTACAGTCCCT
GCTGTCCCCTTGGCCAAAACGGGTACTTGGCCGAAGGACGTGGGCATCCTGGCCCTGGAG
GTGTATTTCCCAGCCCAGTACGTGGACCAAACAGACCTGGAGAAGTACAACAATGTGGAA
GCAGGGCGGTACACGGTGGGCCTGGGCCAAACCCGCATGGGCTTCTGCTCCGTCAAGGAG
GACATCAACTCCCTGTGCCTGACGGTGGTGCAGCAGCTGATGGAGCGCACGAAGCTCCCC
TGGGACGCGGTGGGCCGGCTGGAAGTGGGCACCGAGACCATCATCGACAAGTCCAAGGCT
GTCAAAACAGTGCTCATGGAGCTCTTCCAGGACTCGGGCAACACGGACATCGAGGGCATC
GACACCACCAATGCCTGCTACGGGGGCACGGCCTCCCTCTTCAATGCGGCCAACTGGATG
GAGTCCAGCTCCTGGGATGNNNNNNNNNNNNNNNNNNNNNNNNNNNNNNNNNNNNNNNNN
NNNNNNNNNNNNNNNNNNNNNNNNNNNNNNNNNNNNNNNNNNNNNNNNNNNNNNNNNNNN
NNNNNNNNNNNNNNNNNNNNNNNNNNNNNNNNNNNNNNNNNNNNNNNNNNNNNNNNNNNN
NNNNCTGGCATCGACCGAACCTTCACTCTGGATGACTTACAGTTCATGATCTTCCACTCA
CCCTTCTGCAAGTTGGTCCAGAAATCGCTGGCTCGCCTGATGTACAATGACTTCCTATCG
GCTGGCAGCGACTCTCAGAGCAGCCGCTACAAGGGGCTGGAGGCCTTCCGGGGGCTAAAG
CTGGAAGACACCTACACCAACAAGGACATGGACAAAGCTCTCCTGAAGGCCTCTCTGGAC
ATGTTCAACAAGAAAACCAAGGCCTCTCTTTACCTCTCCACGCACAATGGGAACACGTAC
ACCTCCTCCCTGTATGGGTGCCTGGCCTCACTTCTGTCCCATCACTCTGCCCAAGAGCTG
GCCGGCTCCAGGATCGGCGCCTTCTCCTACGGCTCAGGCCTGGCAGCAAGTTTCTTCTCA
TTTCGCGCGTCCCAGGATGCTTCTCCGGGCTCCCCCCTGGCAAACCTGGTTTCTAGTCTG
TCCAACCTGCCAAAACGCCTGGACTCCCGGAAGCGCATGTCTCCTGAGGAGTTCACAGAA
ATAATGGACCAAAGAGAACAATTCTTCCACAAGGTGAATTTCTCACCCCCTGCTGACACC
ACCAGCCTTTTCCCAGGCACCTGGTACCTGGAGAGAGTGGATGAGCTGCATCGCCGAAAG
TACGCCCGGTGTCCGGTC
>eriEur2
ATGCAGCGGCTGCTAACTCCAGTGAAGCATGCCCTGCAGGCCAGGCGAGTGGTGCAGGAA
GCCTCACACCTGCCCGCACGCCTCCTCCTGGCAGCCCACCACAGGTTTTCTACAGTCCCT
GCTGTTCCCTTGGCCAAAACAGATACTTGGCCAAAGGATGTGGGTATCGTTGCTCTGGAG
GTCTATTTCCCAGCCCAATATGTGGACCAAACTGAGCTGGAGAAGTATAACAATGTGGAA
GCAGGGAAGTACACAGTAGGCCTGGGTCAGACCCACATGGGTTTCTGCTCCGTCCAGGAG
GACATCAATTCTCTGTGCCTGACGGTGGTGCAACAGCTGATGGAGCGCCTCCAGCTCCCA
TGGGACTCTGTGGGCCGGCTGGAAGTAGGCACTGAGACCATCATTGACAAGTCCAAGGCT
GTCAAAACAGTGCTCATGGAGCTCTTCCAGGATTCTGGCAACACCGACATTGAGGGCATA
GACACCACCAATGCTTGTTATGGGGGCACTGCCTCTCTCTTCAATGCTGCCAACTGGATG
GAGTCCAGCTCCTGGGATGGCCTTAGAGGAACCCATATGGANNNNNNNNNNNACTTCTAC
AAACCAGACTTGTCTTCAGAGTACCCCCTGGTGGATGGAAAGCTGTCCATCCAGTGCTAC
TCCCGTGCCTTGGACCGATGTTACACAGTATATCGTGAAAAGATCCAGAAGCAGTGGAAG
CAAGNNNNNNNNNNNNNNNNNNNNNNNNNNNNNNNNNNNNNNNNNNNNNNNNNNNNNNNN
NNCTTCTGCAANNNNNNNNNNNNNNNNNNNGCTCGNNNNNNNNNNNATGACTTCCTGTCA
GCCAGCAGTGACACACAGAGCAAAGTCTACAAGGGGCNNNNNNNNNNNAGGGGGCTGAAG
CTGGAAGACACCTACACCAACAAGGATGTGGACAAAGCATTTCTAAAGGCCTCTCTGGAC
ACATTCAACAAGAAAANNNNNNNNNNNNNNNNNNNNTCCACANNNNNNNNNNNNNNNNNN
NNNNNNNNNNNNNNNNNNNNNNNNNNNNNNNNNNNNNNNNNTCACTCTGTCCAGGAACTA
GCTGGCTCCAGGATTGGTGCTTTCTCCTATGGCTCTGGCTTGGCAGCAAGTTTTTTTTCA
TTCCGAGCATCTGAGGATGCTTCCCCAGGCTCCCCCCTGGAGAAGCTGGTCTCTAGCGTA
TCAGATCTGCCAAAACGTCTAGCCTCCCGGAAGCGTGTGTCTCCTGAGGAGTTCTCAGAA
ATTATGAGTCAAAGAGAACACTTTTACCACAAAATGAATTTTTCCCCACCTGGTGACACA
AACAGCCTGTTCCCAGGCACCTGGTACCTGGAGCGAGTAGATGAGCTCCGTCGCAGGAAG
TATGCCCGGCGCCCCGTC
>sorAra2
ATGCAGCGGCTTTTGACTCCCGTGAAAAGGGTGATGCAGGTAAAGCGAGTGATGCAGGAA
GCTTCACTCGTGCCTGCTCGCCTTCTTCCAGCTGCTCATCAAAAGTTTTCTACCGTCCCT
GCTGTTCCCTTGGCCAAAACGGATACTTGGCCCAAGGACGTAGGCATCATTGCTCTGGAG
GTCTACTTTCCAGCCCAGTATGTGGATCAGACGGACCTGGAGAAGTACAACAAAGTGGAA
GCAGGGAAATATACTGTAGGCTTGGGCCAGACCAGGATGGGCTTCTGCTCAGTCCAGGAA
GATATCAACTCCCTGTGTCTGACAGTGGTGCAGCGCCTGATGGAGCGCCTACAGCTCCCC
TGGGATGCCATTGGCCGCCTGGAGGTGGGCACGGAGACCATCATCGACAAGTCCAAAGCT
GTCAAAACAGTGCTCATGGAGCTCTTTCAGGATTCTGGCAACACGGACATTGAGGGTATT
GATACTACCAATGCCTGCTATGGGGGCACGGCTTCCCTCTTCAATGCTGCCAACTGGATG
GAATCCAGTTACTGGGATGGGCTTAGGGGAACCCACATGGAGAACGTATACGACTTCTAC
AAACCCGACGGGAGTTCTGAGTACCCGCTTGTGGACGGGAAGCTCTCCATCCAGTGCTAC
GCAAGGGCCTTGGACAGATGCTATGGGTATTACCGCCAGAAAATTCAGAAACAGTGGAAG
CAAGCTGGCATCGATCGACCTTTCACCCTCGATGATATACAGTATATGATCTTTCACACA
CCCTTCTGCAAAATGATCCAGAAGTCCCTGGCTCGCCTGATGCTTAACGACTTCTTGTCA
GCCAGCAGTGACAAGCAGGCCAGCCAGTATAAGGGGTTGGAGGCCTTCAGGGGGCTCAAG
CTAGAAGACACCTACACAAATAANNNNNNNNNNNNGGCATTAATCAAGGCCTCTTTGGAC
ACGTTCANNNNNNNNNNNNNNNNNNNNNTTNNNNNNNNNNNNNNNNNNNGGAATATGTAC
ACGTCCTCTCTGTATGGCTNNNNNNNNNNNNTTTTGTCCCAACATTCTGCCAAAGANNNN
NNNNNNNNNNNNNNNNNNNNNNNCTCNNNNNNNNNNNNNNNNNNNNNNNNNNNNNNNNNN
NNNNNNNNNNNNNNNNNNNNNNNNNNNNNNNNNNNNNNNNNNNNNNNNNNNNNNNNNNNN
NNNNNNNNNNNNNNNNNNNNNNNNNNNNNNNNNNNNNNNNNNNNNNNNNNNNNNNNNNNN
NNNNNNNNNNNNNNNNNNNNNNNNNNNNNNNNNNTGAATTTTTCCCCACCTGGTGACACA
AGCAGCCTTTTCCCAGGCACTTGGTATCTGGAGCGAGTTGACGAATTATTTCGCCGAAAG
TATGCTCGGCGTCCCATC
>conCri1
ATGCAGCGGCTGGTGAGCCCAGTGAAGCGGGCCTTGCGGCTGAAGAGAGCGGTGCAGGAA
GCTTCCCTGGTGCCTGCTCGCCTCGTCCCTGCAGCCCACCGAAGGTTTTCTACAATCCCT
GCCGCCCCCTTGGCCAAAACAGGATCTTGGCCAAAGGACGTGGGCATCCTTGCCCTGGAG
GTCTACTTTCCAGCCCAGTATGTGGACCAGACTGACCTGGAGAAGTACAACCAAGTGGAA
GCAGGGAAGTACACAGTGGGCTTGGGCCAGACCGAGATGGGCTTCTGCTCCGTCCAGGAG
GACATCAACTCCCTGTGCCTGACGGTGGTGCAGCGGCTGATGGAGCGCACCCGGCTGCCG
TGGGACGCCGTGGGCCGGCTGGAGGTGGGCACCGAGACCATCATCGACAAGTCCAAGGCT
GTCAAAACAGTGCTCATGGAGCTCTTCCAGGACTCAGGCAACACCGACATCGAGGGCATA
GACACCACCAATGCCTGCTACGGCGGCACTGCCTCCCTCTTCAACGCTGCCAACTGGGTG
GAGTCGAGCTCCTGGGACGGGGTCAGGGCAACCCACATGGAGAACGCGTACGACTTCTAC
AAGCCAGATTCGAATTCAGAGTATCCGCTGGTGGATGGGAAGCTCTCCATTCAGTGCTAC
TTACGAGCGCTGGACCGATGTTACACATTGTACCGACAGAAAATCCAGAGCCAGTGGAAG
GAAGCTGGCATGGATCGACCTTTCACCCTGGATGATTTACAGTTTATGATCTTTCACACC
CCCTTCTGCAAGATGGTCCAGAAGTCCCTGGCTCGCCTGCTGTTCAACGACTTCCTTTCT
GCCAGCCGCGAGGCACAGAGCAGCCACTATAAGGGGCTGGAGGCTTTCAGGGACCTGAAG
TTGGAAGACTCCTACACCCACAGGGACTTGGATAAAGCATCTCTAAAGGCCTCTCTGGAC
ATGTTCAACAAGAAAACCAAGGCCTCCCTCTATCTGTCCACGCACAACGGGAATACATAC
ACCTCGTCCCTGTACGGGTGCCTGGCCTCGCTTCTGGCCCAGCATTCTGCCCAGGACTTG
GCCGGCTCCAGGGTCGGGGCCTTCTCTTACGGCTCTGGTTTGGCAGCAAGTTTTTTTTCA
TTTAAAGTGGCCCAGGACGCTTCTCCAGGCTCCCCCCTGGAGACGTTAGTGTCCAGCATT
GCTGACCTGCCCAAACGCCTGGCGTCCCGGCGGCGCGTCTCCCCCGAGGAGTTCTCGGAA
ATAATGGACCAACGGGAACAGTTCTACCACAAGGTGAACTTCTCCCCGCCTGGCGACACG
AGCAGCCTCTTCCCCGGCACGTGGTACCTGGAGCGAGTGGACGAGCTCTACCGCCGAACC
TACGCCCGGCGCGCCCTC
>eleEdw1
ATGCAGAGGCTGTTGACTCCAGCAAAGCGGGTCTTGCAAATGCAAAGAGTCCTGCAGGAT
GCTTCTTTCACCCCTGCTCAGCTTATGCCTGCAGCCCACCAGAGGTTTTCTACCACCTCT
GCTGCCCCGTTCGCCAGAACAGATGCTTGGCCGAAGGATGTGGGCATCCTTGCCCTGGAA
GTCTACTTCCCAGCCCAATATGTGGACCAAACGGACTTGGAGAAATATAACAAGGTGGAA
GCAGGAAAGTACACAGTGGGCTTGGGCCAGACCCAGATGGGATTCTGCTCGGTCCAAGAA
GATATCAACTCCTTGTGCCTTACGGTGGTGCAGAGGCTGATGGAGCGCACAAAGGTCCCA
TGGGACGCTGTGGGCCGCCTGGAGGTGGGCACTGAGACCATCATTGACAAGTCCAAAGCT
GTCAAAACAGTGCTCATGGAGCTCTTCCAGGACTCTGGGAACACCGACATCGAGGGCATT
GACACCACCAATGCCTGCTATGGTGGCACTGCCTCACTCTTCAATGCTGCCAACTGGATG
GAGTCCAGCTCCTGGGATGGGCTCAGGGGAACCCACATGGAAAACGTGTACGACTTTTAC
AAACCAGACCTGGCCTCAGAGTATCCAATGGTAGATGGGAAGCTGTCCGTCCAGTGCTAC
TTCAGGGCCTTGGATCAATGCTATACATTTTACCGCCGAAAAATCCAGAACCAGTGGAAA
CAAGCTGGCATTGAACGGCCTTTCACCCTGGAGGATTTCCAATTTATGATCTTTCACACC
CCCTACTGCAAGTTGGTCCAGAAATCCCTGGCACGTCTGATGTTCAATGACTTCCTGTCG
GCCAGCAGTGACATACAATCCAGCCACTATAAAGGACTAGAAGCCTTCAGGGGCCTAAAG
CTGGAAGATACTTACACCAACAGGGACGTGGATTCAGCGTTCCAAAAGGCCTCGCTGGAC
ATGTTCAACAAGAAAACCAAAGCCTCCCTGTACCTGTCCACGCGCAATGGGAACATGTAC
ACGTCCTCCCTGTATGGGTGTCTGGCCTCACTTCTCTCTCAGCACTCTGCTCAGGAGTTG
GCTGGCTCCAGGATCGGTGCCTTCTCCTATGGCTCTGGCATGGCAGCGAGCTTGTTTTCA
CTTCGTGTGTCCCAGGATGCTTCTCCAGGCTCCCCACTTGAGAAGCTGGTGGCCAGTGTA
GCAAACCTGCCGGACCGCCTAGCCTCCAGGAAGCGTGCATCTGCTGAGGAGTTCACAGAA
GTAATGGACCAGAGAGAACATTTCTACCGAAAAATGAACTTCTCACCCCCTGGTGACACA
AACAGCCTGTTCCCAGGCACTTGGTACCTAGAGCGAGTGGATGAGATGTACCGCCGGAAG
TACGCTCGACGTCCCTTC
>triMan1
ATGCAGCGGCTGTTGGCTCCAGTGAAGCAGGTCTTGCAAGTAAAAAGAGTCCTGCAGGAA
GCTTCTCTCACCCCTGTTGGCCTCCTCCCATCAGCCCATCAAAGGTTTTCTACAGTCTCT
GCTGTCCCCTTGACCAAAACGGATACTTGGCCAAAGGATGTGGGCATCCTTGCCCTGGAG
GTCTACTTCCCAGCCCAATATGTGGACCAAACTGACCTGGAGAAGTATGACAAAGTGAAA
GCAGGAAAGTACACAGTGGGCTTGGGCCAGACACAGATGGGCTTCTGCTCAGTCCAAGAA
GATATCAACTCCTTGTGCCTGACAGTGGTGCAGCGACTGATGGAGCGCACACAGATCCCA
TGGGACTCCGTTGGCCACCTGGAGGTGGGCACGGAGACCATTATAGACAAGTCCAAATCT
GTCAAAACAGTGCTCATGGAGCTCTTCCAGGATTCAGGGAACACCGACATTGAGGGCATA
GGCACCACCAATGCCTGCTATGGTGGCACTGCCTCACTCTTCAATGCTGCCAACTGGATG
GAGTCCAGCTCCTGGGATGGGCTTAGGGGAACCCACATGGAAAACGTATACGACTTTTAC
AAACCAGAACTGGCCTCAGAGTATCCGGTGGTAGACGGAAAGCTCTCCATCCAGTGCTAC
TTTCGGGCCTTGGACCGATGTTATGCATTCTACCGTCAAAAAATCCAGAACCAGTGGAAG
CAAGCTGGCATCAACCAACCTTTCACCCTGGAAGATTTCCAGTTTATGATCTTTCATACA
CCCTTCTGCAAGTTGGTCCAGAAATCCCTGGCACGCCTGATGTTCAATGACTTCCTGTCA
GCCAACAGCGACACACAAACCAGCCACTATAAGGAGTTGGAGGCCTTCAGGGGACTAAAA
CCGGAAGACACCTACAGCAACAAGGACATGGAAGCAGCATTTGAAAAGGCCTCGCTGGAC
ATGTTCAACAAGAAAACCAAAGCCTCCCTTTACCTCTCCACACACAATGGGAACATGTAC
ACCTCATCCCTGTATGGGTGCCTGGCCTCGCTTCTTGCCCATCACTCTGCCCAAGACTTG
GCTGGCTCCAGGATCGGTGCATTCTCCTATGGCTCTGGCATGGCAGCAAGTTTATTTTCA
CTCCGTGCGTCCAAGGATGCTTCTCCAGGCTCCCTGCTTGAGAAGCTGGTGTCTAGTGTA
GCAGACCTGCCAAACCGCCTAGCTTCCAGGAAGCGTATGTCTGCTGAGGAGTTCGCAGAA
GTAATGGACCAGAGAGAACAGTTTTACTGCAAGGTGAATTTCTCACCCTCTGGTGATACT
AACAGCCTTTTCCCAGGCACTTGGTACCTGGAGCGAGTGGATGAGATGTATCGCAGGAAG
TACGCCCGGCGCCCGTTC
>chrAsi1
ATGCAGCGGCTGTTGACTCCAGTGAAGCAAGTCCTGCAAGTAAAAAGACTTCTGCAGGAA
ACGTCTCTCTCCCGCTTTCGTCTGCTCCCAGCAGCCTACCAAAAGTTTTCTACAGCCTGT
GCTGTTCCGATGGCCAAAGCAGATACTTGGCCAAAGGATGTGGGCATTCTTGCCCTAGAA
GTCTACTTCCCAGCTCGATATGTGGATCAAACGGACCTGGAGAAATTTAACAATGTGGAA
GCAGGAAAGTACACAGTGGGCTTAGGCCAGACCCAAATGGGTTTCTGCTCGGTCCAAGAA
GATATCAACTCCTTGTGCCTGACAGTGGTGCAGCGGCTAATGGAGCGCACACAGATTCCG
TGGGATTCTGTTGGCCGGCTGGAGGTAGGCACTGAGACCATCATTGACAAGTCCAAATCT
GTGAAGACAGTGTTAATGGAGCTCTTCCAGGATTCCGGGAACACTGACATCGAAGGCATA
GACACCACCAATGCCTGCTATGGCGGCACTGCCTCGCTTTTCAATGCTGCCAACTGGATG
GAGTCTAGCTCCTGGGATGGACTTAGGGGAACCCACATGGAACACGTCTATGACTTTTAC
AAGCCAGATCTGGCCTCAGAGTATCCGGTGGTAGATGGGAAGCTCTCTGTCCAATGCTAC
TTTCGTGCCTTGGATCGATGTTATGCATTTTATCGCCATAAGATCCAGAACCAATGGAAG
CAAGCTGGCAATGATAGACCTTTCACCCTAGAAGACTTCCAGTTTATGATCTTTCATACC
CCTTTCTGCAAGCTGGTTCAGAAATCCCTGGCACGTCTTATGTTCAATGACTTCCTGGCT
GCCAGCAGCGACACACAAGCCCGCCACTATAAGGGACTGGAGACCTTCAGGGGACTAAAG
CTGGAAGACACCTACACCAACAGGGATGTGGATACTGCATTTCAAAAGGCCTCTCTGGAC
ATGTTCAATAAGAAAACCAAGGCCTCCCTCTACCTCTCCACACACAACGGGAACATGTAC
ACTTCATCCCTGTATGGGTGCCTGGCCTCGCTTCTCTCTCAGCACTCTGCTCAAGAATTG
GCTGGCTCCAGGATCGGGGCCTTCTCCTATGGCTCTGGCATGGCAGCAAGTTTATTTTCA
CTTCGTGCATCCCAGAATGCTTCTCCAGGCTCCCCACTTGAGAAGCTGGTGTCTAGTGTC
TCAGACCTGCCAAACCGCCTTGCCTCTAGAAAGCGTGCGTCTGCTGAGGAATTCACAGAA
ATAATGGACCAGAGAGAGCAATTTTATCGCAAGGTGAATTTCTCACCCCCTGGTGACACA
AACAGCCTTTTCCCAGGTACTTGGTACCTGGAGCGAGTAGATGAGATGTATCGCAGGAAG
TATGCCCGAAGGCCCTTC
>oryAfe1
ATGCAGCGACTGTTGACTCCAGTTAAGCGGGTCTTGCAAGTTAAAAGAGTCCTGCAGGAA
GCTGCCCTCACCCCTGCTCGCCTCCTCCCAGCAACTCACCAGTGGTTTTCTACGGTGTCT
GCTGTTCCCTTGGCCAAAACAGATACCTGGCCAAAGGATGTGGGCATTCTTGCCCTGGAG
GTCTACTTCCCAGCCCAATATGTGGACCAAACTGATCTGGAGAAGTATAACAATGTGGCA
GCAGGAAAGTACACAGTGGGCTTGGGTCAGAACCAAATGGGTTTCTGCTCAGTCCAAGAA
GATATCAACTCCTTGTGCTTGACAGTGGTGCAGCAGCTGATGGAGCGCACACAGATCCCA
TGGGATTCTGTTGGCCGGCTGGAGGTGGGCACTGAAACCATCATTGACAAGTCCAAAGCT
GTCAAAACAGTGCTCATGGAGCTTTTCCAGGATTCTGGGAACACCGACATTGAGGGCATA
GATACCACCAATGCCTGCTACGGTGGCACTGCCTCACTCTTCAATGCTGCCAACTGGATG
GAGTCCAGTTCCTGGGATGGGCTTCGAGGAACCCACATGGAAAATGTATATGACTTTTAC
AAACCAGACCTGGCTTCAGAGTATCCGGTTGTAGATGGGAAGCTTTCCATTGAATGCTAC
TTTCGGGCCTTGGATCGATGTTACTCATTTTACCGCCAAAAAATCCAGAAGCAATGGAAG
CAAGCTGGTATTGACCGACCTTTCAACCTGGAAGATTTCCAGTTTCTGATCTTTCACACA
CCCTTCTGCAAGTTGGTCCAGAAATCCTTGGCACGCCTAATGTTCAATGACTTCCTCTCA
GCCAGCAGTGACATACAAAGCAGCCACTATAAGGGGCTAGAGGCCTTCAGGGGTCTAAAG
CTAGAAGACACTTACAACAACAGGGATGTGGATGCAGCATTTCAAAAGGCCTCGCTGGAC
ATGTTCAACAAGAAAACCAAGGCCTCCCTTTACCTCTCCACACACAATGGGAACATGTAC
ACCTCATCCCTCTATGGGTGCCTGGCCTCGCTTCTCTCCCTCTACTCTGCCCAAGACTTG
GCTGGCTCTAGGATAGGTGCCTTCTCCTATGGCTCTGGCTTGGCAGCCAGTTTATTTTCA
CTTCGTGCTTCCAAGGATGCTTCTCCAGGTTCCCCACTTGAGAAACTGGTGTCTAGTGTA
TCAGATCTGCCAAATCGCCTAGCCTCCAGGAAGCGTGTATCTGCTGAGGAGTTCACAGAA
GTAATGAACCAGAGAGAGCAGTTTTGCCACAAGGTGAATTTCTCACCCCCTGGTGACACC
AACAGCCTTTTCCCAGGCACTTGGTACTTGGAGCAGGTGGATGAGCTGTATCGCCGCAAG
TATGCCCGGCGTCCCTTC
>dasNov3
ATGCAGCGGCTGCTGGCGCCCGCGGCGCGCGGCTGCCGGTGGAGCAGGGCGCTGCGGGCG
GCCCCTGCGGGCCCTGCGCGCCGCCTCCCCGCCGCCGCGCACAGGTTTTCTACAGTCTCT
GCTGTGCCCCTCGCCAAAAGAGATATTTGGCCAAAGGATGTGGGCATCCTTGCCCTGGAG
GTCTACTTCCCAGCACAATACGTGGACCAAACTGACCTGGAGAAGTATAACAATGTGCAG
GTGGGAAAGTACACAGTGGGCTTGGGCCAGACCCAGATGGGCTTCTGCTCGGTCCAGGAG
GACATCAACTCCCTGTGCCTAACGGTGGTGCAGCGGCTGATGGAGCGCACACAGCTCCCG
TGGGACTCTGTGGGCCGGCTGGAAGTGGGCACTGAGACTATCATTGACAAGTCCAAGGCC
GTGAAAACAGTGCTCATGGAGCTCTTCCAGGACTCGGGCAACACCGACATCGAGGGCATA
GACACCACCAATGCCTGCTACGGGGGCACTGCCTCCCTCTTCAACGCTGCCAACTGGATG
GAGTCCAGCTCCTGGGACGGGCTGCGCGGCACGCACATGGAGAACGTGTACGACTTCTAC
AAGCCGGACCTGGCCTCCGAGTACCCGGTGGTGGACGGCCAGCTCTCCATCCAGTGCTAC
TTCCGGGCCCTGGAC------------------CGC------------------------
---TCTGGCATCAACCAACCTTTCACCCTAGAAGATTTCCAGTTTATGATTTTTCACACA
CCCTTCTGCAAGTTGGTCCAGAAGTCCCTGGCACGCCTGATGTTCAATGACTTCCTGTCA
GCCAGCAAGGACACACAAGCCAGTCTCTACAAGGGGCTGGAGGCCTTCAGGGAGTTAAAG
CTGGAAGAGACCTACACCAACAGGGATGTGGACGCAGCATTTCTGAAGGCCTCGCTTGAT
AAGTTCAACAAGAAAACCAAAGCGTCCCTCTACCTCTCCGCACACAACGGGAATATGTAC
ACCTCCTCCCTATACGGGTGCCTGGCCTCCCTCCTGGCCCATCATTCTGCCCAAGACTTA
GCTGGCTCCAGGATTGGTGCCTTCTCTTACGGCTCTGGTTTGGCAGCAAGTTTATTTTCA
CTTCGAGTATCCCAGGATGCTTCTCCAGGCTCCCCACTGGAGAAACTGGTGTCCAGTGTA
TCAGACCTACCAAACCGCCTTGCCTCCCGGAAACGCGTGTCTGCTGAGGAGTTCACAGAA
GTAATGAACCAAAGAGAGCATTTCCACCGCAAAGTGGATTTCTCGCCACCTGGTGACACA
AACAGCCTTTTCCCAGGCACGTGGTACCTGGAACGAGTAGATGAGCTGTATCGCCGAAAG
TATGCCCGACGTCCCTTC
>echTel2
ATGCAGCGGCTGTTGACTCCAGTGAAGCGGGCCTTGCATGTCAAAAGGGTACTGCAGAAA
GCTTCTCTCACTCCGGCTTACCTACTGCCAGCAGTCCACCAAAAGTTTTCTACCGTCTCT
GCTGTGCCCTTGGCCAAAACCAATAATTGGCCAAAGGATGTGGGCATCCTTGCCCTGGAA
GTCTACTTTCCAGCCCAGTATGTGGATCAAACTGACCTGGAGAAGTACAACAAAGTAGAA
GCAGGAAAATACACAGTGGGCTTGGGCCAGACCCAAATGGGCTTCTGCTCAGTCCAAGAA
GATATCAACTCCTTGTGCTTGACAGTGGTGCAGCGGCTGATGGAGCGCACACAGATCCCA
TGGGACGCTGTTGGCCGCCTGGAGGTGGGCACTGAGACCATCATTGACAAATCCAAGTCT
GTCAAAACAGTGCTCATGGAGCTTTTCCAGGATTCAGGAAACACAGACGTGGAGGGCATA
GATACCATCAATGCCTGCTACGGTGGCACGGCCTCACTCTTTAATGCTGCCAACTGGATG
GAGTCCAGTTCCTGGGATGGACTTAGGGGAACCCACATGGAAAACGTATATGACTTTTAC
AAACCAGACCTGGCCTCGGAGTATCCAGTGGTCGATGGGAAGCTCTCCATCCAGTGCTAC
TTTCGCGCCTTGGATCGATGTTACTCGTTTTACCGCCAAAAAATCCACAACCAATGGAAG
CAAGCTGGCATCGAACGACCTTTCACCATGGACGATTTCCAGTTCATGATCTTTCACTCA
CCCTTCTGCAAATTGGTCCAGAAATCCTTGGGACGTTTGATGTTCAATGACTTCCTGTCA
GCCAGTAGTGACACACGAACCAGCCGCTACAAGGGCCTGGAGGCCTTCAGTGGCCTGAAT
CTGGAAGACACCTACACCAACCGGGATGTGGACGCGGCATTTCAAAAGGCTTCACTGGAC
ATGTTCAATAAGAAGACCAAGGCCTCCCTTTACCTCTCCGCGCACAATGGGAACATGTAC
ACCTCGTCCCTGTATGGGTGTCTGGCCTCGCTTCTCTCCCAGCACTCGGCCCAAGACTTG
GCCGGCTCCAGGATTGGTGCCTTCTCCTACGGCTCTGGCATGGCTGCAAGCTTATTTTCC
TTGCGAGCATCCAAGGATGCTTCCTCAGGATCTCCACTGGAGAAGCTGGTGTCTAGCGTA
TCAGACCTGCCAAACCGCCTAGCCTCCAGGAAGCGTGCGTCTGCGGAGGAGTTCACAGAA
ATCATGGATCAGAGAGAGCACTTTCACCGAAAGGTGAATTTCTCGCCCCCTGGTGACACA
AACAGCCTTTTCCCAGGGACTTGGTACCTGGAGCAAGTGGATGAGATGTACCGCCGGAAG
TACTCGCGGCGTCCCTTC
>vicPac2
ATGCAGCGGCTGTTGACTCCAGTGAGGCGGGTCTTGCAAGTGAAGAGAGTGGTACAGGAA
GCTTCCCTCGTGCCGGCTCGCCTTCTCCCAGCAGCCCACCAAAGGTTTTCTACAGTTCCT
GCTGTCCCCTTGGCCAAAACAGATACTTGGCCAAAGGATGTGGGCATCCTTGCCCTGGAG
GTCTATTTCCCAGCCCAATACGTGGACCAAACAGACCTGGAGAAGTTTAACAAGGTGGAG
GCAGGGAAGTACACAGTGGGCTTGGGCCAAACCCAAATGGGCTTCTGCTCAGTCCAGGAG
GACATCAACTCCCTGTGCTTGACGGTGGTGCAGCGGCTGATGGAACGCACACAGCTCCCG
TGGGACTCTGTGGGCCGGCTGGAAGTGGGCACTGAGACCATCATCGACAAGTCCAAGGCT
GTCAAAACAGTGCTCATGGAGCTCTTCCAGGATTCAGGCAACACTGACATTGAGGGCATA
GATACTACCAATGCCTGCTACGGTGGCACTGCCTCCCTCTTCAATGCAGCCAACTGGATG
GAGTCCAGCTCCTGGGACGGGCTTAGAGGAACCCACATGGAGAACGTATATGACTTCTAC
AAACCAGATGTGCTTTCAGAGTACCCCTTGGTAGATGGGAAGCTCTCCATCCAATGCTAC
TTACAGGCCCTGGACCGTTGCTACACGTTATACCGTCAAAAGATCCAGAACCAGTGGAAG
CAAGATGGCATCAATCGGCCTTTCACTCTCGATGATCTGCAGTTTATAATCTTTCACACA
CCCTTCTGCAAGATGGTCCAGAAGTCCCTGGGTCACCTGATGTTCAATGACTTCCTGTCA
GCCAGTGGCAGCACGCAGACCAGCCTCTACAAGGGGCTGGAGGCCTTCAGGGGGCTGAAG
CTGGAAGACATCTACACCAATAAGGACGTAGAGAAAGCGTTTCTGAAGGCCTCTCTGGAC
ATGTTCCACAAGAAAACCAAGGCCTCCCTGTACCTCTCCACCTACAACGGGAATATGTAC
ACCTCATCCCTCTATGGATGCCTGGCCTCGCTTCTGTCCCATCACTCTGCCCAGGACCTG
GCTGGCTCCAGGATTGGCGCCTTCTCTTATGGCTCTGGCTTGGCAGCAAGTTTCTTTTCA
TTTCGAGTGTCCCAAGATGCTTCTCCTGGCTCCCCTCTGGAGAAGCTGGTGTCTAGTACA
TCAGATCTGCCGAAACGTCTTGCCTCCCGGAAGCGTGTGTCTCCTGAGGAATTCACAGAA
ATAATGGAACAAAGAGAACAATTCTACCAGAAGGCGAATTTCTCACCACCTGGTGACAAA
AACAGCCTTTTCCCAGGCACCTGGTACCTGGAGCGAGTGGATGAGATGTATCGCAGAAAG
TATGCCCGGCGACCGGTC
>pteAle1
------------------------------------------------------------
------------------------------------------------------------
------------------------------------------------------------
------------------------------------------------------------
------------------------------------------------------------
------------------------------------------------------------
------------------------------------------------------------
------------------------------------------------------------
------------------------------------------------------------
-------------------GGCTTCGGGGAACCCACATGGAGAACGTCTACGACTTCCAC
AAGCCAGATGGGGCTTCGGAATACCCAACGTTGGATATGAAGCTCTCCATTCAGTGCTAC
TCACAGGCCTTGGCCCGACGTGACGCAGTGTGCCGCCAAAAACTCCAGAAGCAGTGG-AG
CAAGCTGGCATCGAGCGACCTTTTACCCTCGATGACTTTCAGTTTATGATCTTTCGCTCA
CCCTTCTGCAAGATGGTCCAGAAGTCGCTGGCTCACCTGATAGTCAATGACTTCCTCTCA
GCTGGCAGCGACACACAGACCAGCCTCTATAGGGGGCTGGAGGCCTTCAG----------
------------------------------------------------------------
------------------------------------------------------------
------------------------------------------------------------
------------------------------------------------------------
------------------------------------------------------------
------------------------------------------------------------
------------------------------------------------------------
------------------------------------------------------------
------------------
>pteVam1
------------------------------------------------------------
------------------------------------------------------------
------------------------------------------------------------
------------------------------------------------------------
------------------------------------------------------------
------------------------------------------------------------
------------------------------------------------------------
------------------------------------------------------------
------------------------------------------------------------
-------------------GGCCTCGGGGAACCCACATGGAGCACGTCTACGACTTCCAC
AAGCCAGATGGGGCTTCGGAAGACCCAGTGTTGGATATGAAGCTCTCCATTCAGTGCTAC
TCACAGGCCTTGGCCCGACGTGACGCAGTGTACTGCCAAAAATTCCAGAAGCAGTGGGAG
CAAGCTGGCATCGAGCGACCTTTTACCCTCGATGACTTTCAATTTATGATCTTTCACTCA
CCCTTCTGCAAGATGGTCCAGAAGTCGCTGGCTCACCTGATATTCAGTGACTTCCTCTCA
GCTGGCAGCGACACACAGACCAGCCTCTATAAGGGGCTGGAGGCCTTCAG----------
------------------------------------------------------------
------------------------------------------------------------
------------------------------------------------------------
------------------------------------------------------------
------------------------------------------------------------
------------------------------------------------------------
------------------------------------------------------------
------------------------------------------------------------
------------------
>loxAfr3
------------------------------------------------------------
------------------------------------------------------------
------------------------------------------------------------
------------------------------------------------------------
------------------------------------------------------------
------------------------------------------------------------
------------------------------------------------------------
------------------------------------------------------------
------------------------------------------------------------
------------------------------------------------------------
------------------------------------------------------------
------------------------------------------------------------
------------------------------------------------------------
------------------------------------------------------------
------------------------------------------------------------
------------------------------------------------------------
------------------------------------------------------------
-----------------------------------------TCACTCTGCCCAAGGCTTG
GCTGGCTCCAGGATTGGTGCCTTCTCCTATGGCTCTGGCATGGCAGCAAGTTTATTTTCA
CTTCATGCATCCAAGGATGTTTCTCCAGGCTCCCCTCTTGAGAAGCTGGTATCTAGTGTA
TCAGACCTGCCAAACCGCCTAGCCTCCAGGAAGCGCATTTCTGCTGAGGAGTTCTCAGAA
ATAATGGACCAGAGAGAGCAGTTTTACCACAAGTTGAATTTCTCACCCCCTGGTGATACA
AACAGCCTTTTCCCAGGCACTTGGTACCTGGAACGAGTGGATGAGCTGTATCGCAGGAAG
TACGACCGGTGTCCCTTC
>loxCyc
------------------------------------------------------------
------------------------------------------------------------
------------------------------------------------------------
------------------------------------------------------------
------------------------------------------------------------
------------------------------------------------------------
------------------------------------------------------------
------------------------------------------------------------
------------------------------------------------------------
------------------------------------------------------------
------------------------------------------------------------
------------------------------------------------------------
------------------------------------------------------------
------------------------------------------------------------
------------------------------------------------------------
------------------------------------------------------------
------------------------------------------------------------
-----------------------------------------TCACTCTGCCCAGGGCTTG
GCTGGCTCCAGGATTGGTGCCTTCTCCTATGGCTCTGGCATGGCAGCAAGTTTATTTTCA
CTTCATGCATCCAA------------AGGCTCCCCTCTTGAGAAGCTGGTATCTAGTGTA
TCAGACCTGCCAAACCGCCTAGCCTCCAGGAAGCGCATGTCTGCTGAGGAGTTCTCAGAA
ATAATGGACCAGAGAGAGCAGTTTTACCACAAGGTGAATTTCTCACCCCCTGGTGATACA
AACAGCCTTTTCCCAGGCACTTGGTACCTGGAACGAGTGGATGAGCTGTATCGCAGGAAG
TACGACCTGCGTCCCTTC
>eleMax
------------------------------------------------------------
------------------------------------------------------------
------------------------------------------------------------
------------------------------------------------------------
------------------------------------------------------------
------------------------------------------------------------
------------------------------------------------------------
------------------------------------------------------------
------------------------------------------------------------
------------------------------------------------------------
------------------------------------------------------------
------------------------------------------------------------
------------------------------------------------------------
------------------------------------------------------------
------------------------------------------------------------
------------------------------------------------------------
------------------------------------------------------------
-----------------------------------------TCACTCTGCCCAGGGCTTG
GCTGGCTCCAGGATTGGTGCCTTCTCCTATGGCTCTGGCATGGCAGCAAGTTTATTTTCA
CTTCATGCATCCAA------------AGGCTCCCCTCTTGAGAAGCTGGTATCTAGTGTA
TCAGACCTGCCAAACCGCCTAGCCTCCAGGAAGCGCATGTCTGCTGAGGAGTTCTCAGAA
ATAATGGACCAGAGAGAGCAGTTTTACCACAAGGTGAATTTCTCACCCCCTGGTGATACA
AACAGCCTTTTCCCAGGCACTTGGTACCTGGAACGAGTGGATGAGCTGTATCGCAGGAAG
TACGACCTGCGTCCCTTC
>mamAme
------------------------------------------------------------
------------------------------------------------------------
------------------------------------------------------------
------------------------------------------------------------
------------------------------------------------------------
------------------------------------------------------------
------------------------------------------------------------
------------------------------------------------------------
------------------------------------------------------------
------------------------------------------------------------
------------------------------------------------------------
------------------------------------------------------------
------------------------------------------------------------
------------------------------------------------------------
------------------------------------------------------------
------------------------------------------------------------
------------------------------------------------------------
-----------------------------------------TCACTCTGCCCAAGGCTTG
GCTGGCTCCAGGATTGGTGCCTTCTCCTATGGCTCTGGCATGGCAGCAAGTTTATTTTCA
CTTCATGCGTCCAAGGATGTTTCTCCAGGCTCCCCTCTTGAGAAGCTGGTATCTAGTGTA
TCAGACCTGCCAAACCACCTAGCCTCCAGGAAGCGCATGTCTGCTGAGGAGTTCTCAGAA
ATAATGGACCAGAGAGAGCAGTTTTACCACAAGGTGAATTTCTCACCCCCTGGTGATACA
AACAGCCTTTTCCCAGGCACTTGGTACCTGGAACGAGTGGATGAGCTGTATCGCAGGAAG
TGCGACCGGCGTCCCTTC
