# Supplementary material for: Recurrent loss of HMGCS2 shows that ketogenesis is not essential for the evolution of large mammalian brains
Source: eLife. 2018 Oct 16;7:e38906. doi: 10.7554/eLife.38906 (PMC6191284; doi:10.7554/eLife.38906)
Supplement: Supplementary file 1. — Please note that sequencing errors can change a real stop codon to a sense codon, which happened in two cases; however, given that > 60 reads confirm the stop codon, these single erroneous reads to not support the presence of the ancestral allele. The heterozygous 1 bp deletion in the black flying fox (last row) is discussed in the main text. [file elife-38906-supp1.xlsx]

## Sheet: Sheet1
Supplementary Table 1: Number of unassembled sequence reads supporting gene-inactivating mutations in cetaceans and fruit bats
Species	Exon	Type of Mutation	Reads Supporting Loss	Reads Supporting Ancestral
Dolphin	1	Whole Exon Deletion	78	0
Dolphin	2	Acceptor Splice Site	80	0
Dolphin	2	4bp Frameshifting Insertion	60	0
Dolphin	2	141bp Deletion	53	0
Dolphin	5	3bp Insertion	42	0
Dolphin	6	1bp Frameshifting Insertion	51	0
Dolphin	8	Nonsense Mutation	62	1
Killer whale	1	Whole Exon Deletion	34	0
Killer whale	2	Acceptor Splice Site	61	0
Killer whale	2	2bp Frameshifting Insertion	52	0
Killer whale	5	4bp Frameshifting Insertion	59	0
Killer whale	8	Multiple Deletions	46	0
Sperm whale	4	Acceptor Splice Site	56	0
Sperm whale	5	2bp Frameshifting Insertion	86	0
Sperm whale	5	4bp Frameshifting Insertion	36	0
Sperm whale	8	Nonsense Mutation	45	0
Minke whale	1	Whole Exon Deletion	65	0
Minke whale	2	2bp Frameshifting Insertion	75	0
Minke whale	3	4bp Frameshifting Insertion	99	0
Minke whale	5	1bp Frameshifting Deletion	106	0
Minke whale	7	5bp Frameshifting Insertion	97	0
Minke whale	8	Nonsense Mutation	106	1
Large flying fox	2	Whole Exon Deletion	63	0
Black flying fox	2	Whole Exon Deletion	98	0
Black flying fox	3	1bp Frameshifting Deletion	41	43
