# Supplementary material for: Recurrent loss of HMGCS2 shows that ketogenesis is not essential for the evolution of large mammalian brains
Source: eLife. 2018 Oct 16;7:e38906. doi: 10.7554/eLife.38906 (PMC6191284; doi:10.7554/eLife.38906)
Supplement: Supplementary file 2. — The estimate for ‘All’ and Elephantimorpha was computed from an alignment including the Asian elephant, the African forest elephant and the mastodon. [file elife-38906-supp2.xlsx]

## Sheet: Sheet1
Supplementary Table 2: RELAX analysis of genes in the ketogenesis pathway.
Relaxation factors <1 indicate relaxed selection, relaxation factors >1 indicate intensified selection
Gene	Loss Lineage	FDR-corrected p-value	Relaxation Factor (k)	Foreground dN/dS (MG94xRev)	Background dN/dS (MG94xRev)
HMGCS2	All	5.88e-21	0.0805	0.8233	0.16254
	Pteropotids	2.6e-05	0.0701	0.7045	0.1838
	Cetaceans	8.4e-15	0.0456	0.8979	0.16102
	Elephantimorpha	0.002567	0.1211	0.78985	0.1581
	Savanna Elephant	0.006825	0.0477	0.9221	0.1584
ACAT1	Pteropotids	0.08715	10.5157	0.21	0.115
	Cetaceans	0.0146222	5.245	0.348	0.115
	Savanna Elephant	0.02184	0.5887	0.225	0.114
HMGCL	Pteropotids	0.006825	0.4887	0.422	0.175
	Cetaceans	0.0647818	0.6588	0.261	0.175
	Savanna Elephant	0.271169	0.7739	0.37	0.174
BDH1	Pteropotids	6.86e-08	0.3493	0.491	0.156
	Cetaceans	1.554e-15	0.0458	0.899	0.157
	Savanna Elephant	0.7787	0.9301	0.146	0.157
