# Supplementary material for: Recurrent loss of HMGCS2 shows that ketogenesis is not essential for the evolution of large mammalian brains
Source: eLife. 2018 Oct 16;7:e38906. doi: 10.7554/eLife.38906 (PMC6191284; doi:10.7554/eLife.38906)
Supplement: Supplementary file 3. — The table lists divergence times and estimates for how long HMGCS2 was functional along the mixed branch leading to the three loss lineages. Using the method of (Meredith et al., 2009; Gaudry et al., 2017), we calculated a point estimate for when HMGCS2 was lost and an upper/lower bound of this estimate. (A) Elephant lineage. We estimated HMGCS2 loss dates both from an alignment that includes sequences of Elephantimorpha and from an alignment that includes only the African savanna elephant. (B) Fruit bat lineage. (C) Cetacean lineage. [file elife-38906-supp3.xlsx]

## Sheet: Sheet1
Supplementary Table 3: Dating the loss of HMGCS2.
The table lists divergence times and estimates for how long HMGCS2 was functional along the mixed branch leading to the three loss lineages.
(A) Elephant lineage. We estimated HMGCS2 loss dates both from an alignment that includes sequences of Elephantimorpha and from an alignment that includes only the African savanna elephant (both with PAML and with RELAX).
(B) Fruit bat lineage.
(C) Cetacean lineage.
A	PAML All Loss Lineages (5 parameters) - Elephantimorpha
		Point Estimate (Mya)	Lower Bound (Mya)	Upper Bound (Mya)	Reference
	Mastodon divergence	27	24	28	Shoshani et al., 2006b; Rohland et al., 2007
	Proboscidea-Sirenia root	65	61	72	Timetree.org
		Point Estimate (My)	Lower Bound (My)	Upper Bound (My)
	Length of the mixed branch leading to elephants and mastodon	38	33	48
	Length of the functional part of the mixed branch	17.98	15.61	22.71	Using dN/dS = 0.596422 for the entire mixed branch and 0.146873 for functional branches
	Corrected length of the functional part of the mixed branch	21.35	18.54	26.97	dS of a functional gene is 70% of the dS of an inactivated gene
	Length of the pseudogenized branch part	16.65	14.46	21.03
		Point Estimate (Mya)	Lower Bound (Mya)	Upper Bound (Mya)
	HMGCS2 loss	43.65	42.46	45.03
	PAML Single Loss Lineage - Elephantimorpha
		Point Estimate (My)	Lower Bound (My)	Upper Bound (My)	Notes
	Length of the functional part of the mixed branch	16.7797	14.5719	21.1955	Using dN/dS = 0.627265 for the entire mixed branch and 0.155891 for functional branches
	Corrected length of the functional part of the mixed branch	20.1565	17.5044	25.4609	dS of a functional gene is 70% of the dS of an inactivated gene
	Length of the pseudogenized branch part	17.8435	15.4956	22.5391
		Point Estimate (Mya)	Lower Bound (Mya)	Upper Bound (Mya)
	HMGCS2 loss	44.8435	43.4956	46.5391
	PAML Single Loss Lineage - only African Savanna Elephant sequence
		Point Estimate (My)	Lower Bound (My)	Upper Bound (My)
	Length of the mixed branch leading to African savanna elephant	65	61	72
	Length of the functional part of the mixed branch	5.2538	4.93049	5.81959	Using dN/dS = 0.931777 for the entire mixed branch and 0.155945 for functional branches
	Corrected length of the functional part of the mixed branch	7.25414	6.80773	8.03536	dS of a functional gene is 70% of the dS of an inactivated gene
	Length of the pseudogenized branch part	57.7459	54.1923	63.9646
		Point Estimate (Mya)	Lower Bound (Mya)	Upper Bound (Mya)
	HMGCS2 loss	57.7459	54.1923	63.9646
	RELAX Single Loss Lineage - only African Savanna Elephant sequence
		Point Estimate (My)	Lower Bound (My)	Upper Bound (My)	Notes
	Length of the functional part of the mixed branch	6.01787	5.64754	6.66594	Using dN/dS = 0.922079 for the entire mixed branch and 0.158362 for functional branches
	Corrected length of the functional part of the mixed branch	8.26886	7.76001	9.15935	dS of a functional gene is 70% of the dS of an inactivated gene
	Length of the pseudogenized branch part	56.7311	53.24	62.8406
		Point Estimate (Mya)	Lower Bound (Mya)	Upper Bound (Mya)
	HMGCS2 loss	56.7311	53.24	62.8406
B	PAML All Loss Lineages (5 parameters) - Old World Fruit Bats
		Point Estimate (Mya)	Lower Bound (Mya)	Upper Bound (Mya)	Reference
	Pteropus divergence	12.94	4.6	21.53	Timetree.org
	Pteropodidae-Rhinolophidae root	58	55.5	60.6	Timetree.org
		Point Estimate (My)	Lower Bound (My)	Upper Bound (My)
	Length of the mixed branch leading to Pteropus genus	45.06	33.97	56
	Length of the functional part of the mixed branch	31.4271	23.6924	39.0572	Using dN/dS = 0.404986 for the entire mixed branch and 0.146873 for functional branches
	Corrected length of the functional part of the mixed branch	34.5644	26.0575	42.9561	dS of a functional gene is 70% of the dS of an inactivated gene
	Length of the pseudogenized branch part	10.4956	7.9125	13.0439
		Point Estimate (Mya)	Lower Bound (Mya)	Upper Bound (Mya)
	HMGCS2 loss	23.4356	29.4425	17.6439
	PAML Single Loss Lineage - Old World Fruit Bats
		Point Estimate (My)	Lower Bound (My)	Upper Bound (My)	Notes
	Length of the functional part of the mixed branch	35.0064	26.3908	43.5055	Using dN/dS = 0.341053 for the entire mixed branch and 0.151808 for functional branches
	Corrected length of the functional part of the mixed branch	37.5176	28.2839	46.6264	dS of a functional gene is 70% of the dS of an inactivated gene
	Length of the pseudogenized branch part	7.54236	5.68606	9.37355
		Point Estimate (Mya)	Lower Bound (Mya)	Upper Bound (Mya)
	HMGCS2 loss	20.4824	27.2161	13.9736
C	PAML All Loss Lineages (5 parameters) - Cetaceans
		Point Estimate (Mya)	Lower Bound (Mya)	Upper Bound (Mya)	Reference
	Crown Cetacea	33.5	30.6	35.5	McGowen et al., 2009
	Cetacean-Hippopotamus root	53	51	56	Arnason et al., 2018
		Point Estimate (My)	Lower Bound (My)	Upper Bound (My)
	Length of the mixed branch leading to cetacean ancestor	19.5	15.5	25.4
	Length of the functional part of the mixed branch	3.54717	2.81954	4.62041	Using dN/dS = 0.844811 for the entire mixed branch and 0.146873 for functional branches
	Corrected length of the functional part of the mixed branch	4.7009	3.73662	6.12323	dS of a functional gene is 70% of the dS of an inactivated gene
	Length of the pseudogenized branch part	14.7991	11.7634	19.2768
		Point Estimate (Mya)	Lower Bound (Mya)	Upper Bound (Mya)
	HMGCS2 loss	48.2991	47.2634	49.8768
	PAML Single Loss Lineage - Cetaceans
		Point Estimate (My)	Lower Bound (My)	Upper Bound (My)	Notes
	Length of the functional part of the mixed branch	3.57177	2.8391	4.65246	Using dN/dS = 0.843603 for the entire mixed branch and 0.146154 for functional branches
	Corrected length of the functional part of the mixed branch	4.73113	3.76064	6.1626	dS of a functional gene is 70% of the dS of an inactivated gene
	Length of the pseudogenized branch part	14.7689	11.7394	19.2374
		Point Estimate (Mya)	Lower Bound (Mya)	Upper Bound (Mya)
	HMGCS2 loss	48.2689	47.2394	49.8374
