# Supplementary material for: Recurrent loss of HMGCS2 shows that ketogenesis is not essential for the evolution of large mammalian brains
Source: eLife. 2018 Oct 16;7:e38906. doi: 10.7554/eLife.38906 (PMC6191284; doi:10.7554/eLife.38906)
Supplement: Supplementary file 4. [file elife-38906-supp4.xlsx]

## Sheet: Supp. Table 2
Supplemental Table 2 – p-value and parameter estimates from RELAX Analysis
Loss Lineage	p-value	Relaxation Factor (k)	Foreground dN/dS (MG94xRev)	Background dN/dS (MG94xRev)
All	9.87E-23	0.0538	0.8885	0.1598
Cetaceans	9.99E-15	0.0614	0.8686	0.1593
Pteropotids	6.7E-08	0	1.0313	0.1594
Elephant	0.0032	0.0913	0.8244	0.1591

## Sheet: Sheet 1
Supplementary Table 4: Species and genome assemblies that were analyzed in this study.
Assembly	Common Name	Species name
hg38	Human	Homo sapiens
panTro4	Chimp	Pan troglodytes
panPan1	Bonobo	Pan paniscus
gorGor3	Gorilla	Gorilla gorilla gorilla
ponAbe2	Orangutan	Pongo pygmaeus abelii
nomLeu3	Gibbon	Nomascus leucogenys
rheMac3	Rhesus	Macaca mulatta
macFas5	Crab-eating macaque	Macaca fascicularis
papAnu2	Baboon	Papio anubis
chlSab2	Green monkey	Chlorocebus sabaeus
rhiRox1	Golden snub-nosed monkey	Rhinopithecus roxellana
calJac3	Marmoset	Callithrix jacchus
saiBol1	Squirrel monkey	Saimiri boliviensis
tarSyr2	Tarsier	Tarsius syrichta
otoGar3	Bushbaby	Otolemur garnettii
micMur2	Mouse lemur	Microcebus murinus
tupChi1	Chinese tree shrew	Tupaia chinensis
speTri2	Squirrel	Spermophilus tridecemlineatus
micOch1	Prairie vole	Microtus ochrogaster
perManBai1	Prairie deer mouse	Peromyscus maniculatus bairdii
criGri1	Chinese hamster	Cricetulus griseus
mesAur1	Golden hamster	Mesocricetus auratus
mm10	Mouse	Mus musculus
rn6	Rat	Rattus norvegicus
nanGal1	Blind mole rat	Nannospalax galili
hetGla2	Naked mole-rat	Heterocephalus glaber
cavPor3	Guinea pig	Cavia porcellus
chiLan1	Chinchilla	Chinchilla lanigera
octDeg1	Brush-tailed rat	Octodon degus
oryCun2	Rabbit	Oryctolagus cuniculus
ochPri3	Pika	Ochotona princeps
susScr3	Pig	Sus scrofa
vicPac2	Alpaca	Vicugna pacos
camFer1	Bactrian camel	Camelus ferus
turTru2	Dolphin	Tursiops truncatus
orcOrc1	Killer whale	Orcinus orca
phyCat1	Sperm whale	Physeter catodon
balAcu1	Minke whale	Balaenoptera acutorostrata
hipAmp1	Hippopotamus	Hippopotamus amphibius
panHod1	Tibetan antelope	Pantholops hodgsonii
bosTau8	Cow	Bos taurus
bisBis1	Bison	Bison bison bison
oviAri3	Sheep	Ovis aries
capHir1	Domestic goat	Capra hircus
equCab2	Horse	Equus caballus
cerSim1	Rhinoceros	Ceratotherium simum
felCat8	Cat	Felis catus
canFam3	Dog	Canis lupus familiaris
musFur1	Ferret	Mustela putorius furo
ailMel1	Panda	Ailuropoda melanoleuca
ursMar1	Polar bear	Ursus maritimus
odoRosDiv1	Pacific walrus	Odobenus rosmarus divergens
lepWed1	Weddell seal	Leptonychotes weddellii
manPen1	Chinese pangolin	Manis pentadactyla
pteAle1	Black flying-fox	Pteropus alecto
pteVam1 / Pvam_2.0	Large flying-fox	Pteropus vampyrus
rouAeg1 / Raegyp2.0	Egyptian fruit bat	Rousettus aegyptiacus
rhiSin1	Chinese horseshoe bat	Rhinolophus sinicus
eptFus1	Big brown bat	Eptesicus fuscus
myoDav1	Davids myotis bat	Myotis davidii
myoLuc2	Little brown bat	Myotis lucifugus
eriEur2	Hedgehog	Erinaceus europaeus
sorAra2	Shrew	Sorex araneus
conCri1	Star-nosed mole	Condylura cristata
loxAfr3 / loxAfr4	Elephant	Loxodonta africana
eleEdw1	Cape elephant shrew	Elephantulus edwardii
triMan1	Manatee	Trichechus manatus latirostris
chrAsi1	Cape golden mole	Chrysochloris asiatica
echTel2	Tenrec	Echinops telfairi
oryAfe1	Aardvark	Orycteropus afer afer
dasNov3	Armadillo	Dasypus novemcinctus
