# Supplementary material for: Recurrent loss of HMGCS2 shows that ketogenesis is not essential for the evolution of large mammalian brains
Source: eLife. 2018 Oct 16;7:e38906. doi: 10.7554/eLife.38906 (PMC6191284; doi:10.7554/eLife.38906)
Supplement: Supplementary file 5. [file elife-38906-supp5.xlsx]

## Sheet: Sheet1
Supplementary Table 5
Sources of unassembled genomic sequencing reads used for the validation of inactivating mutations in HMGCS2 loss species.
Species	Read Archive	Accession No.
Black flying fox	Sequence Read Archive	SRX174444
Black flying fox	Sequence Read Archive	SRX174445
Black flying fox	Sequence Read Archive	SRX174446
Black flying fox	Sequence Read Archive	SRX174448
Large flying fox	Trace Archive	Pteropus_vampyrus_WGS
Large flying fox	Sequence Read Archive	SRX708163
Large flying fox	Sequence Read Archive	SRX708167
Large flying fox	Sequence Read Archive	SRX708168
Large flying fox	Sequence Read Archive	SRX708169
Dolphin	Sequence Read Archive	SRX1136398
Dolphin	Sequence Read Archive	SRX1136399
Dolphin	Sequence Read Archive	SRX1136400
Dolphin	Sequence Read Archive	SRX2439826
Dolphin	Sequence Read Archive	SRX2439828
Dolphin	Sequence Read Archive	SRX2439829
Dolphin	Trace Archive	Tursiops_truncatus_WGS
Killer whale	Sequence Read Archive	SRX188930
Killer whale	Sequence Read Archive	SRX188933
Minke whale	Sequence Read Archive	SRX302112
Minke whale	Sequence Read Archive	SRX316745
Minke whale	Sequence Read Archive	SRX318063
Minke whale	Sequence Read Archive	SRX2007381
Minke whale	Sequence Read Archive	SRX2007379
Minke whale	Sequence Read Archive	SRX2007373
Minke whale	Sequence Read Archive	SRX2007368
Sperm whale	Sequence Read Archive	SRX220365
Sperm whale	Sequence Read Archive	SRX220366
Sperm whale	Sequence Read Archive	SRX220367
Asian elephant	Sequence Read Archive	SRX1427123
Forest elephant	European Nucleotide Archive	ERR2260500
Forest elephant	European Nucleotide Archive	ERR2260495
Savanna elephant	Sequence Read Archive	SRX339471
Savanna elephant	Sequence Read Archive	SRX339470
American mastodon	Sequence Read Archive	ERR2260508
American mastodon	Sequence Read Archive	ERR2260503
